# Supplementary material for: Heterosis for capsacinoids accumulation in chili pepper hybrids is dependent on parent-of-origin effect
Source: Sci Rep. 2022 Aug 24;12:14450. doi: 10.1038/s41598-022-18711-w (PMC9402712; doi:10.1038/s41598-022-18711-w)
Supplement: Supplementary file 1 — Supplementary Information. [file 41598_2022_18711_MOESM1_ESM.xlsx]

## Sheet: Raw data
PERICARP
Row Labels	Asparagine	Aspartate	GABA	Glycine	Isoleucine	Lysine	Ornithine	Proline	Phenylalanine	Pyroglutamate	Serine	Threonine	Tryptophan	Tyrosine	Valine	Citrate	Galacturonate	Gluconate	Glucoronate	Glycerate	Lactic Acid	Nicotinic acid	Phosphoric Acid	Fructose	Fructose-6-P	Fucose	Succinate	Galactose	Glucose	Glucose-6-P	Isomaltose	Glycurone	Glucosone	Maltose	Psicose	Sucrose	Trehalose	Erythritol	Myoinositol	Glycerol	Myoinositol-1-P	Xylitol	Putrescine	Uracil	Urea	Capsaicin	Capsiamide	Dinorcapsaicin	Dihydrocapsaicin
HAB	0.00833711	0.00677567	0.00729854	0.00172161	0.00065119	0.000123186	0	0.0266142	0.000986188	0.00870619	0.00983968	0.000495933	0.000176368	0.000385213	0.00176034	0.122786	0.000138852	0.000414117	0.000171853	0.0010806	0.010273	0.000513408	0.125434	0.268331	0.000314288	0.00121445	0.000269911	0.00105621	0.122867	0.000187213	0.000873677	0.000851041	0.0083892	0.00253946	0.00119387	0.05756	0.000990918	0.000399543	0.00357245	0.0275471	0.00537333	0.000800767	0.00106776	0.000484691	0.00176636
BIQ	0.00669191	0.00497848	0.000262487	0.00235859	0.00146702	0.000516591	0	0.0113744	0.000642122	0.0101794	0.00592448	0.000591969	5.42303e-05	0.0011971	0.00211625	0.168011	0.000192699	0.000629515	0.00025623	0.000580096	0.00662559	0.000625895	0.101168	0.288465	0.000176892	0.00108843	0.000126961	0.00110794	0.14319	0.000103912	0.000741463	0.00133802	0.011497	0.00194917	0.000858959	0.0396562	0.000751018	0.000142738	0.0173711	0.0216347	0.00249458	0.00113802	0.000640494	0.000458446	0.00129153
JAL	0.0110327	0.0210516	0.00832078	0.00251716	0.00111641	0.0002782	0	0.0162955	0.00187376	0.0240981	0.00598115	0.00132494	0.000241715	0.00104296	0.0031836	0.123106	0.000119588	0.000597144	0.000171631	0.00140153	0.00679669	0.000636596	0.097104	0.278004	0.00106644	0.000800144	0.000180179	0.00108412	0.138752	0.00014458	0.000940133	0.00125228	0.0145844	0.00286312	0.0016502	0.0686467	0.00355884	0.000415688	0.0259693	0.0124719	0.00421993	0.00116317	0.00150889	0.000486022	0.00164916
IKE	0.0124022	0.0167266	0.00576062	0.00236277	0.000993862	0.000332806	4.2333e-05	0.0847305	0.000695161	0.027114	0.00651641	0.00172311	0.000240222	0.000820861	0.00294246	0.095374	9.9581e-05	0.000844899	0.000136066	0.00121862	0.00670831	0.000564635	0.125987	0.278394	0.00143268	0.000693321	0.000196324	0.000808713	0.145062	0.000173642	0.00206382	0.00170063	0.0154946	0.00291679	0.00121384	0.0732809	0.00325199	0.000239051	0.0233741	0.00857929	0.00292647	0.00101899	0.0010153	0.000421397	0.00137676
HABxBIQ	0.0102805	0.0154344	0.00555365	0.00221658	0.0010678	0.000566909	0.000895786	0.0782456	0.00121726	0.0146553	0.017778	0.00280443	0.000280577	0.000824157	0.00259122	0.108891	0.000194098	0.000740222	0.000266278	0.00168495	0.0102597	0.000618312	0.117961	0.243598	0.000871424	0.00117697	0.00019528	0.000670829	0.134314	0.000238114	0.00137254	0.00167589	0.0135791	0.00319523	0.00110012	0.0671078	0.00133188	0.000328378	0.0190716	0.0304301	0.00548464	0.00110513	0.0016068	0.000515692	0.002543
BIQxHAB	0.0728936	0.0551069	0.0228082	0.00242623	0.00183856	0.00269025	0.00454162	0.0896502	0.00433618	0.0449945	0.0266699	0.0101094	0.000509698	0.00253705	0.00549067	0.108346	0.000254053	0.000656643	0.000341131	0.00181261	0.00811869	0.000669461	0.125457	0.245529	0.00176555	0.000899661	0.000357165	0.000945081	0.123595	0.000249391	0.00114571	0.00341241	0.0133269	0.00286153	0.00245158	0.06744	0.00295087	0.000322073	0.0235623	0.0343021	0.00515422	0.00117844	0.00325269	0.000485241	0.00144277
JALxIKE	0.0183584	0.0257531	0.00408409	0.00197886	0.0017001	0.000958552	0.00189612	0.0118547	0.00164984	0.0394087	0.0105113	0.00364326	9.64839e-05	0.00152528	0.0022291	0.121819	0.000147324	0.000577232	0.00020443	0.00167286	0.00703107	0.000689966	0.0841742	0.246185	0.000843192	0.00114368	0.000188278	0.000822607	0.120064	0.000139844	0.000980611	0.00119438	0.0121527	0.00217111	0.00121034	0.0447583	0.00213283	0.000294847	0.0177044	0.0167797	0.00418323	0.00121313	0.00333411	0.000442043	0.0016302
IKExJAL	0.0280459	0.0486069	0.00830894	0.00302409	0.00137445	0.000865268	0.00110145	0.03376	0.00679541	0.0709497	0.0241871	0.00547008	0.000480166	0.00202854	0.00392402	0.143992	0.000163956	0.000347029	0.000210199	0.0016134	0.0106359	0.000391132	0.115636	0.261047	0.000722046	0.00145498	0.000171282	0.00100445	0.0979584	0.000173059	0.000326529	0.00076257	0.00861691	0.00198002	0.00184102	0.064336	0.00262368	0.000375738	0.0095232	0.0168994	0.00367969	0.00101422	0.00414868	0.000441352	0.00222518
HABxJAL	0.0481612	0.0396784	0.0242144	0.00441463	0.0018741	0.00156211	0.00140905	0.160585	0.00615708	0.0826186	0.0248917	0.00783683	0.00052005	0.00339695	0.00752148	0.166343	0.000144527	0.000345513	0.000187874	0.00161592	0.0117602	0.00109455	0.170285	0.296977	0.00142917	0.00110539	0.000229511	0.00113638	0.115313	0.000198779	0.00182829	0.00238404	0.00987129	0.00374965	0.00262279	0.0632043	0.00420982	0.000262242	0.0166647	0.0188557	0.00396276	0.00115516	0.0020953	0.00035194	0.002298
JALxHAB	0.0146482	0.023962	0.0071719	0.00166686	0.000774575	0.000456422	0.000623401	0.0267146	0.000933537	0.021124	0.0100741	0.00267667	0.000169587	0.000723371	0.00211911	0.151115	9.17694e-05	0.000499924	0.000133945	0.000932162	0.00530599	0.000709127	0.101424	0.276606	0.000739886	0.00102301	0.000225951	0.00106759	0.125545	0.000145822	0.000885542	0.00207212	0.0108617	0.00293442	0.000905737	0.0535785	0.0018191	0.000213176	0.00987752	0.0115195	0.00236931	0.0012856	0.00133666	0.00041436	0.00103502
JALxBIQ	0.00548257	0.00931829	0.00382452	0.0017451	0.00127536	0.000294804	8.88833e-05	0.0171801	0.0014212	0.0122126	0.0103181	0.000858474	0.00016916	0.000657639	0.00238793	0.164447	0.000115843	0.000592877	0.000152574	0.000962919	0.00491471	0.000726192	0.109565	0.265805	0.00059078	0.0012393	0.000173296	0.00108171	0.131454	0.000169618	0.000844376	0.00133005	0.0105686	0.00217049	0.000253111	0.046513	0.00137079	0.000199213	0.00635237	0.0141832	0.00331465	0.00135322	0.00157752	0.0004277	0.000512084
IKExHAB	0.00342608	0.00873209	0.00367449	0.00179284	0.000944053	0.000200316	3.09154e-05	0.024902	0.00113204	0.0134199	0.00598717	0.000689282	0.000151232	0.000636418	0.0020156	0.144988	9.29624e-05	0.000456621	0.000144651	0.000989808	0.00819306	0.000443316	0.0954392	0.269704	0.00048298	0.000864118	0.000161404	0.00107279	0.125243	0.000116899	0.000733722	0.000949538	0.00924322	0.00168569	0.00165182	0.0535891	0.00113683	0.000182464	0.0123503	0.0123613	0.00268039	0.000937823	0.000955883	0.000380224	0.00151728
IKExBIQ	0.00196581	0.0110129	0.00477451	0.00200317	0.000658522	0.000199615	0	0.0504268	0.00108477	0.0159981	0.00135953	0.000820144	0.000175361	0.000787035	0.00197727	0.114095	9.71299e-05	0.000603644	0.000138192	0.0010328	0.0098686	0.000373728	0.0945307	0.29091	0.000513801	0.000604707	0.000168293	0.00093207	0.141971	8.47677e-05	0.000814501	0.00114625	0.0108389	0.0019739	0.00381986	0.0753231	0.00119741	0.000224145	0.0232559	0.0097638	0.00260814	0.000704932	0.000625536	0.000447071	0.00220923
PLACENTA
HAB	0.0162166	0.0129303	0.00925629	0.00146042	0.000393065	0.000120074	0	0.072812	0.00130584	0.00738418	0.00766965	0.000426815	0.000293061	0.00032366	0.00119476	0.1259	6.81286e-05	0.000406937	0.000105316	0.00176429	0.00556833	0.000721961	0.107019	0.244406	0.000538679	0.00103639	0.000249074	0.000835909	0.111741	0.000185576	0.000949959	0.00160828	0.010753	0.0035774	0.0011674	0.062366	0.00278918	0.000295452	0.00288073	0.0160164	0.00220427	0.00100058	0.000633782	0.000370737	0.00112598	14.714	4.85422	0.0284417	8.26591
BIQ	0.00834743	0.00272411	0.00321047	0.00138564	0.000437039	2.29714e-05	0	0.00702678	0.00032241	0.00767012	0.00567578	0.000195515	5.18374e-05	0.00027098	0.000846176	0.152105	0.000118077	0.000513704	0.000155006	0.000969329	0.00796965	0.000674739	0.0962143	0.291685	0.000202897	0.00180761	0.000240607	0.00107187	0.119516	9.73174e-05	0.00215851	0.00429898	0.0124444	0.00310014	0.00112597	0.0664449	0.0003421	0.00034404	0.0159115	0.0296572	0.0020881	0.000859572	0.00012002	0.000327194	0.00113892	0.0958504	4.65908	0	0.0197627
JAL	0.13623	0.0480126	0.026716	0.00233287	0.00137837	0.0016073	0.00229483	0.0464189	0.00531996	0.040263	0.0169702	0.00394295	0.000651573	0.00230265	0.0045479	0.150915	0.000226738	0.00035137	0.000309579	0.00241275	0.00537649	0.00153368	0.119533	0.254807	0.0014092	0.000891892	0.000354325	0.000960621	0.0987127	0.000210729	0.00115305	0.00179616	0.0107401	0.00526084	0.00224702	0.0650547	0.00698042	0.000249006	0.0239126	0.0140412	0.00453499	0.00137906	0.00399657	0.000346504	0.0012131	9.3091	10.8997	0.0473905	5.77749
IKE	0.0356893	0.13608	0.0485281	0.00444983	0.00284902	0.00576925	0.0119614	0.225721	0.0108027	0.172441	0.0763214	0.0300108	0.000764554	0.0057006	0.0110021	0.184742	0.000216852	7.1176e-05	0.000292564	0.00274433	0.00886621	0.00189921	0.157172	0.227856	0.00249578	0.000614881	0.000310955	0.000833301	0.0349234	0.000341299	0.000361127	0.000964573	0.00406731	0.000994082	0.0032246	0.0617019	0.00144783	0.000207418	0.011583	0.00990954	0.00451269	0.00127935	0.00823428	0.000266054	0.00131568	0.00156029	0.341176	0	0.000566284
HABxBIQ	0.00805569	0.00901966	0.017362	0.00217148	0.000496105	0.000460172	0.000790877	0.0797593	0.00118097	0.00229783	0.0102373	0.00208393	0.000176662	0.000586353	0.00223786	0.138932	9.10187e-05	0.000401115	0.000124333	0.0013311	0.010256	0.00118817	0.127123	0.279413	0.000558354	0.000718011	0.000308772	0.000931428	0.114662	0.000148622	0.00113994	0.000935462	0.00959153	0.00355172	0.00113262	0.0657232	0.000757059	0.000214156	0.0131889	0.0144148	0.00249914	0.000888678	0.000595786	0.000394884	0.00171366	29.6715	6.68876	0.0473431	10.8305
BIQxHAB	0.00768362	0.0146476	0.0028115	0.00180925	0.000535465	0.000373012	0.000748087	0.00240705	0.001295	0.012882	0.00583692	0.00190772	0.000182651	0.000619051	0.00102666	0.133642	0.000122191	0.000609383	0.000181444	0.00122561	0.00732131	0.000388742	0.104695	0.277907	0.000343819	0.00108286	0.000205966	0.0010751	0.143372	8.61997e-05	0.000698022	0.0011111	0.00904688	0.00119082	0.0007831	0.0517385	0.000882073	0.000284706	0.0103865	0.0149268	0.00233925	0.000999122	0.00107698	0.000440482	0.00141811	31.7271	7.10919	0.0614397	13.1672
JALxIKE	0.00860608	0.00778242	0.0097647	0.00129247	0.000402238	0.000395718	0.000983837	0.0880318	0.000992637	0.00612874	0.00793678	0.00145645	0.000192666	0.000329624	0.00162278	0.149416	9.67986e-05	0.000383415	0.000117969	0.000832258	0.00412863	0.00146149	0.1259	0.26984	0.000367058	0.000704813	0.000156131	0.0010271	0.108937	0.000112547	0.00135676	0.00119569	0.00700562	0.00369763	0.00102791	0.0749537	0.000704957	0.000175298	0.0148295	0.0122738	0.00278907	0.000713888	0.000452953	0.000346573	0.000729297	3.46919	2.87877	0.0132914	2.67237
IKExJAL	0.0582014	0.036407	0.0232716	0.00203185	0.00129797	0.00175987	0.00146614	0.0183003	0.00333147	0.0498763	0.0217288	0.00572389	0.000287143	0.00263485	0.00401236	0.18771	0.000101293	0.000278138	0.000137338	0.00135956	0.00551363	0.00163788	0.110802	0.27113	0.00128375	0.000945138	0.000250286	0.00103003	0.0878262	0.000177666	0.00128008	0.00160222	0.00841572	0.00310282	0.00196753	0.0412758	0.00477609	0.000223247	0.0161502	0.0113759	0.00286151	0.00121509	0.00271715	0.000350561	0.00101193	7.78965	5.85832	0.0559819	7.12483
HABxJAL	0.00464886	0.00977539	0.00768677	0.00320337	0.000874538	0.000343943	0	0.0419536	0.0011507	0.0141382	0.00644376	0.000854816	0.0001945	0.000934579	0.00225424	0.126307	0.000127936	0.000557661	0.00017429	0.00140832	0.01118	0.000711831	0.0965684	0.297446	0.000598431	0.000921813	0.000228602	0.0010349	0.138228	0.000127984	0.00098433	0.00176982	0.0125158	0.00246421	0.00304681	0.0660625	0.00143738	0.000265079	0.0160906	0.0197133	0.00300253	0.000909605	0.000624734	0.000495591	0.00274733	29.4137	9.88743	0.148397	13.3672
JALxHAB	0.00565775	0.00533519	0.00864799	0.00230708	0.000543321	0.00016089	0	0.0254935	0.000754654	0.00112359	0.00975988	0.000132209	0.000195954	0.000637882	0.00153527	0.125882	0.000106238	0.000466028	0.000147336	0.00150379	0.0121103	0.000944441	0.0970369	0.288765	0.000527877	0.00127646	0.000293139	0.000803446	0.121609	0.000160359	0.00102229	0.00177754	0.0116223	0.00251903	0.00277616	0.0497055	0.00129944	0.000407655	0.00860368	0.0335961	0.0028702	0.000941089	0.000338762	0.000513881	0.00247809	19.2624	14.8419	0.15209	7.78184
JALxBIQ	0.0414068	0.0389166	0.0142489	0.00195666	0.000976682	0.000914951	0.00102658	0.0472581	0.00211399	0.0536824	0.0222788	0.00483649	0.000237898	0.0011959	0.00331018	0.127754	0.000123099	0.000352119	0.000156711	0.00147747	0.0087765	0.00110073	0.129115	0.242157	0.000889386	0.00114215	0.000256976	0.00089336	0.0920969	0.000214358	0.00112829	0.00163139	0.00964024	0.00322685	0.000460863	0.0593611	0.00201407	0.000359404	0.0127466	0.0241045	0.00286825	0.00124575	0.00187236	0.000446827	0.00180694	20.9082	11.9974	0.145156	11.9517
IKExHAB	0.0934439	0.104282	0.0445917	0.00371735	0.00251927	0.00446389	0.0106796	0.172497	0.00982821	0.124798	0.0490201	0.0209941	0.000761631	0.00479965	0.00893218	0.145522	0.000288829	0.000226897	0.000382028	0.00277054	0.00373491	0.00177162	0.162846	0.219987	0.00238673	0.000875808	0.000360993	0.000816833	0.0558459	0.000268948	0.00185838	0.0020548	0.0086656	0.00503128	0.000693326	0.0628044	0.00511211	0.000334139	0.0214831	0.0147895	0.00578124	0.00136396	0.00737965	0.000337909	0.00061242	23.9631	14.942	0.187766	9.48794
IKExBIQ	0.0832874	0.042193	0.0196705	0.003157	0.00142195	0.00203803	0.00215192	0.0992426	0.00441603	0.0498945	0.0213722	0.00761998	0.000370404	0.00234197	0.00467193	0.153681	0.000114087	0.000382296	0.000156252	0.00144137	0.0113876	0.00101468	0.136396	0.258995	0.00127871	0.000927278	0.000216007	0.000864904	0.106404	0.000142342	0.00123835	0.00148005	0.00788541	0.00371191	0.000923125	0.0543157	0.00423916	0.00023281	0.0183922	0.0168452	0.00344721	0.00101431	0.00353654	0.000382758	0.0024595	32.0732	11.077	0.147726	13.0687
[truncated: 2 more columns]

## Sheet: Pericarp
PERICARP
Row Labels	Asparagine	Aspartate	GABA	Glycine	Isoleucine	Lysine	Ornithine	Proline	Phenylalanine	Pyroglutamate	Serine	Threonine	Tryptophan	Tyrosine	Valine	Citrate	Galacturonate	Gluconate	Glucoronate	Glycerate	Lactic Acid	Nicotinic acid	Phosphoric Acid	Fructose	Fructose-6-P	Fucose	Succinate	Galactose	Glucose	Glucose-6-P	Isomaltose	Glycurone	Glucosone	Maltose	Psicose	Sucrose	Trehalose	Erythritol	Myoinositol	Glycerol	Myoinositol-1-P	Xylitol	Putrescine	Uracil	Urea
HAB	0.00833711	0.00677567	0.00729854	0.00172161	0.00065119	0.000123186	n.d.	0.0266142	0.000986188	0.00870619	0.00983968	0.000495933	0.000176368	0.000385213	0.00176034	0.122786	0.000138852	0.000414117	0.000171853	0.0010806	0.010273	0.000513408	0.125434	0.268331	0.000314288	0.00121445	0.000269911	0.00105621	0.122867	0.000187213	0.000873677	0.000851041	0.0083892	0.00253946	0.00119387	0.05756	0.000990918	0.000399543	0.00357245	0.0275471	0.00537333	0.000800767	0.00106776	0.000484691	0.00176636
BIQ	0.00669191	0.00497848	0.000262487	0.00235859	0.00146702	0.000516591	n.d.	0.0113744	0.000642122	0.0101794	0.00592448	0.000591969	5.42303e-05	0.0011971	0.00211625	0.168011	0.000192699	0.000629515	0.00025623	0.000580096	0.00662559	0.000625895	0.101168	0.288465	0.000176892	0.00108843	0.000126961	0.00110794	0.14319	0.000103912	0.000741463	0.00133802	0.011497	0.00194917	0.000858959	0.0396562	0.000751018	0.000142738	0.0173711	0.0216347	0.00249458	0.00113802	0.000640494	0.000458446	0.00129153
JAL	0.0110327	0.0210516	0.00832078	0.00251716	0.00111641	0.0002782	n.d.	0.0162955	0.00187376	0.0240981	0.00598115	0.00132494	0.000241715	0.00104296	0.0031836	0.123106	0.000119588	0.000597144	0.000171631	0.00140153	0.00679669	0.000636596	0.097104	0.278004	0.00106644	0.000800144	0.000180179	0.00108412	0.138752	0.00014458	0.000940133	0.00125228	0.0145844	0.00286312	0.0016502	0.0686467	0.00355884	0.000415688	0.0259693	0.0124719	0.00421993	0.00116317	0.00150889	0.000486022	0.00164916
IKE	0.0124022	0.0167266	0.00576062	0.00236277	0.000993862	0.000332806	4.2333e-05	0.0847305	0.000695161	0.027114	0.00651641	0.00172311	0.000240222	0.000820861	0.00294246	0.095374	9.9581e-05	0.000844899	0.000136066	0.00121862	0.00670831	0.000564635	0.125987	0.278394	0.00143268	0.000693321	0.000196324	0.000808713	0.145062	0.000173642	0.00206382	0.00170063	0.0154946	0.00291679	0.00121384	0.0732809	0.00325199	0.000239051	0.0233741	0.00857929	0.00292647	0.00101899	0.0010153	0.000421397	0.00137676
HABxBIQ	0.0102805	0.0154344	0.00555365	0.00221658	0.0010678	0.000566909	0.000895786	0.0782456	0.00121726	0.0146553	0.017778	0.00280443	0.000280577	0.000824157	0.00259122	0.108891	0.000194098	0.000740222	0.000266278	0.00168495	0.0102597	0.000618312	0.117961	0.243598	0.000871424	0.00117697	0.00019528	0.000670829	0.134314	0.000238114	0.00137254	0.00167589	0.0135791	0.00319523	0.00110012	0.0671078	0.00133188	0.000328378	0.0190716	0.0304301	0.00548464	0.00110513	0.0016068	0.000515692	0.002543
BIQxHAB	0.0728936	0.0551069	0.0228082	0.00242623	0.00183856	0.00269025	0.00454162	0.0896502	0.00433618	0.0449945	0.0266699	0.0101094	0.000509698	0.00253705	0.00549067	0.108346	0.000254053	0.000656643	0.000341131	0.00181261	0.00811869	0.000669461	0.125457	0.245529	0.00176555	0.000899661	0.000357165	0.000945081	0.123595	0.000249391	0.00114571	0.00341241	0.0133269	0.00286153	0.00245158	0.06744	0.00295087	0.000322073	0.0235623	0.0343021	0.00515422	0.00117844	0.00325269	0.000485241	0.00144277
JALxIKE	0.0183584	0.0257531	0.00408409	0.00197886	0.0017001	0.000958552	0.00189612	0.0118547	0.00164984	0.0394087	0.0105113	0.00364326	9.64839e-05	0.00152528	0.0022291	0.121819	0.000147324	0.000577232	0.00020443	0.00167286	0.00703107	0.000689966	0.0841742	0.246185	0.000843192	0.00114368	0.000188278	0.000822607	0.120064	0.000139844	0.000980611	0.00119438	0.0121527	0.00217111	0.00121034	0.0447583	0.00213283	0.000294847	0.0177044	0.0167797	0.00418323	0.00121313	0.00333411	0.000442043	0.0016302
IKExJAL	0.0280459	0.0486069	0.00830894	0.00302409	0.00137445	0.000865268	0.00110145	0.03376	0.00679541	0.0709497	0.0241871	0.00547008	0.000480166	0.00202854	0.00392402	0.143992	0.000163956	0.000347029	0.000210199	0.0016134	0.0106359	0.000391132	0.115636	0.261047	0.000722046	0.00145498	0.000171282	0.00100445	0.0979584	0.000173059	0.000326529	0.00076257	0.00861691	0.00198002	0.00184102	0.064336	0.00262368	0.000375738	0.0095232	0.0168994	0.00367969	0.00101422	0.00414868	0.000441352	0.00222518
HABxJAL	0.0481612	0.0396784	0.0242144	0.00441463	0.0018741	0.00156211	0.00140905	0.160585	0.00615708	0.0826186	0.0248917	0.00783683	0.00052005	0.00339695	0.00752148	0.166343	0.000144527	0.000345513	0.000187874	0.00161592	0.0117602	0.00109455	0.170285	0.296977	0.00142917	0.00110539	0.000229511	0.00113638	0.115313	0.000198779	0.00182829	0.00238404	0.00987129	0.00374965	0.00262279	0.0632043	0.00420982	0.000262242	0.0166647	0.0188557	0.00396276	0.00115516	0.0020953	0.00035194	0.002298
JALxHAB	0.0146482	0.023962	0.0071719	0.00166686	0.000774575	0.000456422	0.000623401	0.0267146	0.000933537	0.021124	0.0100741	0.00267667	0.000169587	0.000723371	0.00211911	0.151115	9.17694e-05	0.000499924	0.000133945	0.000932162	0.00530599	0.000709127	0.101424	0.276606	0.000739886	0.00102301	0.000225951	0.00106759	0.125545	0.000145822	0.000885542	0.00207212	0.0108617	0.00293442	0.000905737	0.0535785	0.0018191	0.000213176	0.00987752	0.0115195	0.00236931	0.0012856	0.00133666	0.00041436	0.00103502
JALxBIQ	0.00548257	0.00931829	0.00382452	0.0017451	0.00127536	0.000294804	8.88833e-05	0.0171801	0.0014212	0.0122126	0.0103181	0.000858474	0.00016916	0.000657639	0.00238793	0.164447	0.000115843	0.000592877	0.000152574	0.000962919	0.00491471	0.000726192	0.109565	0.265805	0.00059078	0.0012393	0.000173296	0.00108171	0.131454	0.000169618	0.000844376	0.00133005	0.0105686	0.00217049	0.000253111	0.046513	0.00137079	0.000199213	0.00635237	0.0141832	0.00331465	0.00135322	0.00157752	0.0004277	0.000512084
IKExHAB	0.00342608	0.00873209	0.00367449	0.00179284	0.000944053	0.000200316	3.09154e-05	0.024902	0.00113204	0.0134199	0.00598717	0.000689282	0.000151232	0.000636418	0.0020156	0.144988	9.29624e-05	0.000456621	0.000144651	0.000989808	0.00819306	0.000443316	0.0954392	0.269704	0.00048298	0.000864118	0.000161404	0.00107279	0.125243	0.000116899	0.000733722	0.000949538	0.00924322	0.00168569	0.00165182	0.0535891	0.00113683	0.000182464	0.0123503	0.0123613	0.00268039	0.000937823	0.000955883	0.000380224	0.00151728
IKExBIQ	0.00196581	0.0110129	0.00477451	0.00200317	0.000658522	0.000199615	n.d.	0.0504268	0.00108477	0.0159981	0.00135953	0.000820144	0.000175361	0.000787035	0.00197727	0.114095	9.71299e-05	0.000603644	0.000138192	0.0010328	0.0098686	0.000373728	0.0945307	0.29091	0.000513801	0.000604707	0.000168293	0.00093207	0.141971	8.47677e-05	0.000814501	0.00114625	0.0108389	0.0019739	0.00381986	0.0753231	0.00119741	0.000224145	0.0232559	0.0097638	0.00260814	0.000704932	0.000625536	0.000447071	0.00220923
Parent average
HABxBIQ	0.00751451	0.00587708	0.00378051	0.0020401	0.0010591	0.000319888	n.d.	0.0189943	0.000814155	0.00944281	0.00788208	0.000543951	0.000115299	0.000791159	0.00193829	0.145398	0.000165776	0.000521816	0.000214041	0.000830346	0.00844931	0.000569652	0.113301	0.278398	0.00024559	0.00115144	0.000198436	0.00108207	0.133028	0.000145563	0.00080757	0.00109453	0.00994312	0.00224431	0.00102641	0.0486081	0.000870968	0.00027114	0.0104718	0.0245909	0.00393396	0.000969392	0.000854129	0.000471569	0.00152894
BIQxHAB	0.00751451	0.00587708	0.00378051	0.0020401	0.0010591	0.000319888	n.d.	0.0189943	0.000814155	0.00944281	0.00788208	0.000543951	0.000115299	0.000791159	0.00193829	0.145398	0.000165776	0.000521816	0.000214041	0.000830346	0.00844931	0.000569652	0.113301	0.278398	0.00024559	0.00115144	0.000198436	0.00108207	0.133028	0.000145563	0.00080757	0.00109453	0.00994312	0.00224431	0.00102641	0.0486081	0.000870968	0.00027114	0.0104718	0.0245909	0.00393396	0.000969392	0.000854129	0.000471569	0.00152894
JALxIKE	0.0117175	0.0188891	0.0070407	0.00243996	0.00105514	0.000305503	4.2333e-05	0.050513	0.00128446	0.0256061	0.00624878	0.00152403	0.000240968	0.000931911	0.00306303	0.10924	0.000109584	0.000721022	0.000153849	0.00131007	0.0067525	0.000600615	0.111546	0.278199	0.00124956	0.000746732	0.000188251	0.000946418	0.141907	0.000159111	0.00150198	0.00147645	0.0150395	0.00288995	0.00143202	0.0709638	0.00340541	0.00032737	0.0246717	0.0105256	0.0035732	0.00109108	0.0012621	0.00045371	0.00151296
IKExJAL	0.0117175	0.0188891	0.0070407	0.00243996	0.00105514	0.000305503	4.2333e-05	0.050513	0.00128446	0.0256061	0.00624878	0.00152403	0.000240968	0.000931911	0.00306303	0.10924	0.000109584	0.000721022	0.000153849	0.00131007	0.0067525	0.000600615	0.111546	0.278199	0.00124956	0.000746732	0.000188251	0.000946418	0.141907	0.000159111	0.00150198	0.00147645	0.0150395	0.00288995	0.00143202	0.0709638	0.00340541	0.00032737	0.0246717	0.0105256	0.0035732	0.00109108	0.0012621	0.00045371	0.00151296
HABxJAL	0.00968492	0.0139137	0.00780966	0.00211938	0.000883802	0.000200693	#DIV/0!	0.0214548	0.00142997	0.0164022	0.00791041	0.000910437	0.000209042	0.000714087	0.00247197	0.122946	0.00012922	0.000505631	0.000171742	0.00124106	0.00853486	0.000575002	0.111269	0.273167	0.000690364	0.0010073	0.000225045	0.00107016	0.13081	0.000165897	0.000906905	0.00105166	0.0114868	0.00270129	0.00142203	0.0631033	0.00227488	0.000407616	0.0147709	0.0200095	0.00479663	0.000981969	0.00128833	0.000485357	0.00170776
JALxHAB	0.00968492	0.0139137	0.00780966	0.00211938	0.000883802	0.000200693	#DIV/0!	0.0214548	0.00142997	0.0164022	0.00791041	0.000910437	0.000209042	0.000714087	0.00247197	0.122946	0.00012922	0.000505631	0.000171742	0.00124106	0.00853486	0.000575002	0.111269	0.273167	0.000690364	0.0010073	0.000225045	0.00107016	0.13081	0.000165897	0.000906905	0.00105166	0.0114868	0.00270129	0.00142203	0.0631033	0.00227488	0.000407616	0.0147709	0.0200095	0.00479663	0.000981969	0.00128833	0.000485357	0.00170776
JALxBIQ	0.00886232	0.0130151	0.00429163	0.00243787	0.00129172	0.000397396	#DIV/0!	0.013835	0.00125794	0.0171388	0.00595281	0.000958455	0.000147973	0.00112003	0.00264992	0.145559	0.000156144	0.000613329	0.00021393	0.000990812	0.00671114	0.000631246	0.0991359	0.283234	0.000621666	0.000944288	0.00015357	0.00109603	0.140971	0.000124246	0.000840798	0.00129515	0.0130407	0.00240614	0.00125458	0.0541514	0.00215493	0.000279213	0.0216702	0.0170533	0.00335725	0.00115059	0.00107469	0.000472234	0.00147035
IKExHAB	0.0103697	0.0117511	0.00652958	0.00204219	0.000822526	0.000227996	4.2333e-05	0.0556723	0.000840675	0.0179101	0.00817805	0.00110952	0.000208295	0.000603037	0.0023514	0.10908	0.000119217	0.000629508	0.00015396	0.00114961	0.00849067	0.000539021	0.125711	0.273363	0.000873484	0.000953887	0.000233117	0.00093246	0.133965	0.000180428	0.00146875	0.00127583	0.0119419	0.00272812	0.00120386	0.0654204	0.00212145	0.000319297	0.0134733	0.0180632	0.0041499	0.000909879	0.00104153	0.000453044	0.00157156
IKExBIQ	0.00954706	0.0108526	0.00301155	0.00236068	0.00123044	0.000424699	4.2333e-05	0.0480525	0.000668641	0.0186467	0.00622045	0.00115754	0.000147226	0.00100898	0.00252935	0.131693	0.00014614	0.000737207	0.000196148	0.000899359	0.00666695	0.000595265	0.113577	0.28343	0.000804786	0.000890876	0.000161643	0.000958325	0.144126	0.000138777	0.00140264	0.00151932	0.0134958	0.00243298	0.0010364	0.0564685	0.0020015	0.000190894	0.0203726	0.015107	0.00271053	0.0010785	0.000827896	0.000439921	0.00133415
Best parent
HABxBIQ	0.00833711	0.00677567	0.00729854	0.00235859	0.00146702	0.000516591	0	0.0266142	0.000986188	0.0101794	0.00983968	0.000591969	0.000176368	0.0011971	0.00211625	0.168011	0.000192699	0.000629515	0.00025623	0.0010806	0.010273	0.000625895	0.125434	0.288465	0.000314288	0.00121445	0.000269911	0.00110794	0.14319	0.000187213	0.000873677	0.00133802	0.011497	0.00253946	0.00119387	0.05756	0.000990918	0.000399543	0.0173711	0.0275471	0.00537333	0.00113802	0.00106776	0.000484691	0.00176636
BIQxHAB	0.00833711	0.00677567	0.00729854	0.00235859	0.00146702	0.000516591	0	0.0266142	0.000986188	0.0101794	0.00983968	0.000591969	0.000176368	0.0011971	0.00211625	0.168011	0.000192699	0.000629515	0.00025623	0.0010806	0.010273	0.000625895	0.125434	0.288465	0.000314288	0.00121445	0.000269911	0.00110794	0.14319	0.000187213	0.000873677	0.00133802	0.011497	0.00253946	0.00119387	0.05756	0.000990918	0.000399543	0.0173711	0.0275471	0.00537333	0.00113802	0.00106776	0.000484691	0.00176636
JALxIKE	0.0124022	0.0210516	0.00832078	0.00251716	0.00111641	0.000332806	4.2333e-05	0.0847305	0.00187376	0.027114	0.00651641	0.00172311	0.000241715	0.00104296	0.0031836	0.123106	0.000119588	0.000844899	0.000171631	0.00140153	0.00679669	0.000636596	0.125987	0.278394	0.00143268	0.000800144	0.000196324	0.00108412	0.145062	0.000173642	0.00206382	0.00170063	0.0154946	0.00291679	0.0016502	0.0732809	0.00355884	0.000415688	0.0259693	0.0124719	0.00421993	0.00116317	0.00150889	0.000486022	0.00164916
IKExJAL	0.0124022	0.0210516	0.00832078	0.00251716	0.00111641	0.000332806	4.2333e-05	0.0847305	0.00187376	0.027114	0.00651641	0.00172311	0.000241715	0.00104296	0.0031836	0.123106	0.000119588	0.000844899	0.000171631	0.00140153	0.00679669	0.000636596	0.125987	0.278394	0.00143268	0.000800144	0.000196324	0.00108412	0.145062	0.000173642	0.00206382	0.00170063	0.0154946	0.00291679	0.0016502	0.0732809	0.00355884	0.000415688	0.0259693	0.0124719	0.00421993	0.00116317	0.00150889	0.000486022	0.00164916
HABxJAL	0.0110327	0.0210516	0.00832078	0.00251716	0.00111641	0.0002782	0	0.0266142	0.00187376	0.0240981	0.00983968	0.00132494	0.000241715	0.00104296	0.0031836	0.123106	0.000138852	0.000597144	0.000171853	0.00140153	0.010273	0.000636596	0.125434	0.278004	0.00106644	0.00121445	0.000269911	0.00108412	0.138752	0.000187213	0.000940133	0.00125228	0.0145844	0.00286312	0.0016502	0.0686467	0.00355884	0.000415688	0.0259693	0.0275471	0.00537333	0.00116317	0.00150889	0.000486022	0.00176636
JALxHAB	0.0110327	0.0210516	0.00832078	0.00251716	0.00111641	0.0002782	0	0.0266142	0.00187376	0.0240981	0.00983968	0.00132494	0.000241715	0.00104296	0.0031836	0.123106	0.000138852	0.000597144	0.000171853	0.00140153	0.010273	0.000636596	0.125434	0.278004	0.00106644	0.00121445	0.000269911	0.00108412	0.138752	0.000187213	0.000940133	0.00125228	0.0145844	0.00286312	0.0016502	0.0686467	0.00355884	0.000415688	0.0259693	0.0275471	0.00537333	0.00116317	0.00150889	0.000486022	0.00176636
JALxBIQ	0.0110327	0.0210516	0.00832078	0.00251716	0.00146702	0.000516591	0	0.0162955	0.00187376	0.0240981	0.00598115	0.00132494	0.000241715	0.0011971	0.0031836	0.168011	0.000192699	0.000629515	0.00025623	0.00140153	0.00679669	0.000636596	0.101168	0.288465	0.00106644	0.00108843	0.000180179	0.00110794	0.14319	0.00014458	0.000940133	0.00133802	0.0145844	0.00286312	0.0016502	0.0686467	0.00355884	0.000415688	0.0259693	0.0216347	0.00421993	0.00116317	0.00150889	0.000486022	0.00164916
IKExHAB	0.0124022	0.0167266	0.00729854	0.00236277	0.000993862	0.000332806	4.2333e-05	0.0847305	0.000986188	0.027114	0.00983968	0.00172311	0.000240222	0.000820861	0.00294246	0.122786	0.000138852	0.000844899	0.000171853	0.00121862	0.010273	0.000564635	0.125987	0.278394	0.00143268	0.00121445	0.000269911	0.00105621	0.145062	0.000187213	0.00206382	0.00170063	0.0154946	0.00291679	0.00121384	0.0732809	0.00325199	0.000399543	0.0233741	0.0275471	0.00537333	0.00101899	0.00106776	0.000484691	0.00176636
IKExBIQ	0.0124022	0.0167266	0.00576062	0.00236277	0.00146702	0.000516591	4.2333e-05	0.0847305	0.000695161	0.027114	0.00651641	0.00172311	0.000240222	0.0011971	0.00294246	0.168011	0.000192699	0.000844899	0.00025623	0.00121862	0.00670831	0.000625895	0.125987	0.288465	0.00143268	0.00108843	0.000196324	0.00110794	0.145062	0.000173642	0.00206382	0.00170063	0.0154946	0.00291679	0.00121384	0.0732809	0.00325199	0.000239051	0.0233741	0.0216347	0.00292647	0.00113802	0.0010153	0.000458446	0.00137676
Absolute mid-parent heterosis (AMPH)	Asparagine	Aspartate	GABA	Glycine	Isoleucine	Lysine	Ornithine	Proline	Phenylalanine	Pyroglutamate	Serine	Threonine	Tryptophan	Tyrosine	Valine	Citrate	Galacturonate	Gluconate	Glucoronate	Glycerate	Lactic Acid	Nicotinic acid	Phosphoric Acid	Fructose	Fructose-6-P	Fucose	Succinate	Galactose	Glucose	Glucose-6-P	Isomaltose	Glycurone	Glucosone	Maltose	Psicose	Sucrose	Trehalose	Erythritol	Myoinositol	Glycerol	Myoinositol-1-P	Xylitol	Putrescine	Uracil	Urea
HABxBIQ	0.00276603	0.00955727	0.00177314	0.000176484	8.69864e-06	0.000247021	n.d.	0.0592513	0.000403108	0.00521253	0.00989594	0.00226048	0.000165278	3.29981e-05	0.000652927	-0.0365074	2.83227e-05	0.000218406	5.22369e-05	0.000854603	0.00181043	4.86606e-05	0.00466021	-0.0347996	0.000625834	2.55247e-05	-3.15643e-06	-0.000411243	0.00128539	9.25516e-05	0.000564973	0.000581365	0.00363601	0.000950917	7.37082e-05	0.0184997	0.000460908	5.72379e-05	0.00859986	0.00583918	0.00155068	0.000135735	0.000752671	4.41232e-05	0.00101406
BIQxHAB	0.0653791	0.0492298	0.0190277	0.000386132	0.000779453	0.00237036	n.d.	0.0706559	0.00352202	0.0355517	0.0187879	0.00956549	0.000394399	0.00174589	0.00355238	-0.0370523	8.82774e-05	0.000134827	0.000127089	0.000982266	-0.000330616	9.98096e-05	0.0121558	-0.0328693	0.00151996	-0.000251782	0.000158729	-0.00013699	-0.00943369	0.000103828	0.00033814	0.00231788	0.00338379	0.000617221	0.00142516	0.0188319	0.00207991	5.09331e-05	0.0130905	0.00971113	0.00122027	0.000209045	0.00239856	1.36724e-05	-8.61762e-05
JALxIKE	0.0066409	0.00686393	-0.00295661	-0.000461104	0.000644963	0.000653049	0.00185379	-0.0386583	0.000365376	0.0138026	0.00426253	0.00211923	-0.000144485	0.000593371	-0.000833925	0.0125792	3.77401e-05	-0.000143789	5.05814e-05	0.000362782	0.000278571	8.93507e-05	-0.0273714	-0.0320138	-0.000406367	0.000396943	2.62857e-08	-0.000123811	-0.0218431	-1.92674e-05	-0.000521367	-0.000282077	-0.00288672	-0.000718842	-0.000221677	-0.0262054	-0.00127258	-3.25223e-05	-0.00696736	0.0062541	0.000610032	0.000122045	0.00207201	-1.16669e-05	0.000117237
IKExJAL	0.0163284	0.0297178	0.00126823	0.000584127	0.00031931	0.000559765	0.00105911	-0.016753	0.00551095	0.0453437	0.0179383	0.00394605	0.000239198	0.00109663	0.000860994	0.0347523	5.43714e-05	-0.000373992	5.63501e-05	0.000303323	0.0038834	-0.000209483	0.00409035	-0.0171525	-0.000527514	0.000708243	-1.69699e-05	5.80334e-05	-0.0439485	1.39478e-05	-0.00117545	-0.000713884	-0.00642255	-0.000909933	0.000409006	-0.0066278	-0.000781729	4.83686e-05	-0.0151485	0.0063738	0.000106487	-7.6863e-05	0.00288658	-1.23575e-05	0.000712218
HABxJAL	0.0384763	0.0257647	0.0164047	0.00229525	0.000990298	0.00136141	n.d.	0.13913	0.00472711	0.0662164	0.0169812	0.00692639	0.000311009	0.00268286	0.00504951	0.0433967	1.53072e-05	-0.000160117	1.61324e-05	0.000374861	0.00322535	0.000519545	0.0590159	0.0238096	0.00073881	9.80958e-05	4.46586e-06	6.62201e-05	-0.0154968	3.28824e-05	0.000921384	0.00133238	-0.00161549	0.00104837	0.00120075	0.000100934	0.00193495	-0.000145373	0.00189378	-0.00115379	-0.000833868	0.000173187	0.000806971	-0.000133416	0.000590238
JALxHAB	0.00496324	0.0100483	-0.00063776	-0.000452527	-0.000109228	0.000255728	n.d.	0.00525974	-0.000496437	0.00472184	0.00216371	0.00176623	-3.94542e-05	9.28457e-06	-0.00035286	0.0281695	-3.74504e-05	-5.70664e-06	-3.77967e-05	-0.000308899	-0.00322887	0.000134125	-0.00984466	0.00343831	4.95221e-05	1.57159e-05	9.05857e-07	-2.57671e-06	-0.00526427	-2.00744e-05	-2.13629e-05	0.00102046	-0.000625132	0.000233131	-0.000516298	-0.00952479	-0.000455781	-0.00019444	-0.00489335	-0.00849004	-0.00242732	0.000303629	4.83266e-05	-7.09965e-05	-0.000672742
JALxBIQ	-0.00337975	-0.00369677	-0.000467111	-0.000692767	-1.63511e-05	-0.000102591	#DIV/0!	0.00334517	0.000163263	-0.0049262	0.00436526	-9.99805e-05	2.11876e-05	-0.000462393	-0.000261992	0.0188885	-4.03006e-05	-2.04518e-05	-6.1356e-05	-2.78928e-05	-0.00179643	9.49465e-05	0.0104295	-0.0174299	-3.08861e-05	0.00029501	1.97254e-05	-1.43159e-05	-0.00951705	4.53716e-05	3.57714e-06	3.4895e-05	-0.0024721	-0.000235656	-0.00100147	-0.00763845	-0.000784139	-8.00006e-05	-0.0153178	-0.00287008	-4.26007e-05	0.000202625	0.000502825	-4.45341e-05	-0.000958262
IKExHAB	-0.00694358	-0.00301905	-0.00285509	-0.000249356	0.000121527	-2.76802e-05	-1.14176e-05	-0.0307703	0.000291364	-0.0044902	-0.00219088	-0.000420241	-5.70629e-05	3.33812e-05	-0.000335793	0.035908	-2.62541e-05	-0.000172887	-9.30871e-06	-0.0001598	-0.000297612	-9.57051e-05	-0.0302714	-0.00365924	-0.000390504	-8.97699e-05	-7.17136e-05	0.000140329	-0.00872185	-6.35291e-05	-0.000735029	-0.000326295	-0.00269866	-0.00104243	0.000447968	-0.0118313	-0.000984624	-0.000136832	-0.00112295	-0.00570189	-0.00146951	2.79433e-05	-8.56484e-05	-7.28203e-05	-5.42773e-05
IKExBIQ	-0.00758125	0.000160375	0.00176295	-0.000357508	-0.000571917	-0.000225083	#VALUE!	0.00237428	0.000416128	-0.00264867	-0.00486092	-0.000337396	2.81349e-05	-0.000221947	-0.000552079	-0.0175977	-4.90104e-05	-0.000133563	-5.79559e-05	0.000133439	0.00320165	-0.000221537	-0.0190468	0.00748061	-0.000290985	-0.000286169	6.65e-06	-2.62555e-05	-0.00215426	-5.40095e-05	-0.000588143	-0.000373074	-0.00265691	-0.000459078	0.00278346	0.0188546	-0.00080409	3.32509e-05	0.00288328	-0.0053432	-0.00010239	-0.000373572	-0.00020236	7.14936e-06	0.000875086
Absolute best-parent heterosis (ABPH)	Asparagine	Aspartate	GABA	Glycine	Isoleucine	Lysine	Ornithine	Proline	Phenylalanine	Pyroglutamate	Serine	Threonine	Tryptophan	Tyrosine	Valine	Citrate	Galacturonate	Gluconate	Glucoronate	Glycerate	Lactic Acid	Nicotinic acid	Phosphoric Acid	Fructose	Fructose-6-P	Fucose	Succinate	Galactose	Glucose	Glucose-6-P	Isomaltose	Glycurone	Glucosone	Maltose	Psicose	Sucrose	Trehalose	Erythritol	Myoinositol	Glycerol	Myoinositol-1-P	Xylitol	Putrescine	Uracil	Urea
HABxBIQ	0.00194343	0.00865868	-0.00174488	-0.000142003	-0.000399215	5.03183e-05	0.000895786	0.0516314	0.000231074	0.00447591	0.00793834	0.00221246	0.000104209	-0.000372948	0.000474973	-0.0591201	1.399e-06	0.000110707	1.00484e-05	0.000604353	-1.32857e-05	-7.58314e-06	-0.00747286	-0.0448666	0.000557136	-3.74866e-05	-7.46313e-05	-0.000437109	-0.00887569	5.09011e-05	0.000498866	0.000337877	0.0020821	0.000655772	-9.3748e-05	0.00954778	0.000340958	-7.11644e-05	0.00170053	0.00288296	0.000111309	-3.28899e-05	0.000539036	3.10006e-05	0.000776645
BIQxHAB	0.0645565	0.0483312	0.0155097	6.7645e-05	0.000371539	0.00217366	0.00454162	0.063036	0.00334999	0.0348151	0.0168303	0.00951748	0.000333329	0.00133995	0.00337442	-0.059665	6.13537e-05	2.71283e-05	8.4901e-05	0.000732016	-0.00215434	4.35659e-05	2.27336e-05	-0.0429363	0.00145126	-0.000314793	8.72541e-05	-0.000162856	-0.0195948	6.21779e-05	0.000272033	0.00207439	0.00182987	0.000322076	0.00125771	0.00988001	0.00195996	-7.74691e-05	0.0061912	0.00675491	-0.000219107	4.04197e-05	0.00218492	5.49714e-07	-0.000323588
JALxIKE	0.00595616	0.00470142	-0.00423669	-0.000538298	0.000583687	0.000625746	0.00185379	-0.0728758	-0.000223923	0.0122947	0.00399489	0.00192015	-0.000145231	0.000482321	-0.000954497	-0.00128686	2.77369e-05	-0.000267667	3.27993e-05	0.000271329	0.000234383	5.337e-05	-0.0418129	-0.0322091	-0.000589487	0.000343532	-8.04614e-06	-0.000261516	-0.024998	-3.37983e-05	-0.00108321	-0.000506248	-0.00334182	-0.000745675	-0.000439855	-0.0285225	-0.001426	-0.000120841	-0.00826494	0.00430778	-3.66931e-05	4.99553e-05	0.00182521	-4.39796e-05	-1.8963e-05
IKExJAL	0.0156437	0.0275552	-1.18449e-05	0.000506933	0.000258034	0.000532462	0.00105911	-0.0509705	0.00492165	0.0438357	0.0176707	0.00374696	0.000238451	0.000985584	0.000740423	0.0208863	4.43681e-05	-0.00049787	3.8568e-05	0.00021187	0.00383921	-0.000245464	-0.0103512	-0.0173478	-0.000710634	0.000654832	-2.50423e-05	-7.96713e-05	-0.0471034	-5.83143e-07	-0.0017373	-0.000938055	-0.00687765	-0.000936766	0.000190827	-0.00894489	-0.000935153	-3.99503e-05	-0.0164461	0.00442748	-0.000540238	-0.000148953	0.00263978	-4.46701e-05	0.000576018
HABxJAL	0.0371285	0.0186268	0.0158936	0.00189747	0.000757686	0.00128391	0.00140905	0.133971	0.00428332	0.0585204	0.015052	0.00651189	0.000278335	0.00235399	0.00433788	0.0432366	5.675e-06	-0.00025163	1.60213e-05	0.000214395	0.00148718	0.000457951	0.0448509	0.0189733	0.000362734	-0.000109059	-4.04001e-05	5.22621e-05	-0.0234392	1.15661e-05	0.000888156	0.00113175	-0.00471307	0.000886536	0.000972591	-0.0054424	0.000650986	-0.000153446	-0.00930465	-0.0086914	-0.00141057	-8.01543e-06	0.000586406	-0.000134082	0.00053164
JALxHAB	0.00361543	0.00291036	-0.00114888	-0.000850301	-0.00034184	0.000178221	0.000623401	0.000100379	-0.000940223	-0.00297414	0.000234442	0.00135173	-7.21274e-05	-0.000319589	-0.00106449	0.0280094	-4.70826e-05	-9.72197e-05	-3.79079e-05	-0.000469365	-0.00496704	7.2531e-05	-0.0240096	-0.00139803	-0.000326554	-0.000191439	-4.39601e-05	-1.65347e-05	-0.0132066	-4.13907e-05	-5.4591e-05	0.000819836	-0.00372271	7.12996e-05	-0.000744461	-0.0150681	-0.00173974	-0.000202513	-0.0160918	-0.0160276	-0.00300402	0.000122427	-0.000172238	-7.16621e-05	-0.000731341
JALxBIQ	-0.00555017	-0.0117333	-0.00449626	-0.000772054	-0.000191652	-0.000221787	8.88833e-05	0.000884661	-0.000452555	-0.0118856	0.00433692	-0.000466466	-7.25547e-05	-0.000539465	-0.000795668	-0.00356401	-7.68566e-05	-3.66373e-05	-0.000103656	-0.000438608	-0.00188198	8.95961e-05	0.00839761	-0.0226605	-0.00047566	0.000150866	-6.88343e-06	-2.62234e-05	-0.0117358	2.50374e-05	-9.57579e-05	-7.97186e-06	-0.00401577	-0.000692633	-0.00139709	-0.0221337	-0.00218805	-0.000216476	-0.0196169	-0.00745147	-0.000905273	0.000190048	6.86243e-05	-5.83224e-05	-0.00113708
IKExHAB	-0.00897613	-0.00799452	-0.00362405	-0.000569935	-4.98089e-05	-0.00013249	-1.14176e-05	-0.0598285	0.00014585	-0.0136941	-0.00385251	-0.00103383	-8.89896e-05	-0.000184443	-0.000926852	0.0222021	-4.58896e-05	-0.000388278	-2.7202e-05	-0.000228813	-0.00207997	-0.000121319	-0.0305479	-0.00869088	-0.0009497	-0.000350336	-0.000108507	1.65821e-05	-0.0198191	-7.03144e-05	-0.0013301	-0.000751087	-0.00625134	-0.00123109	0.000437984	-0.0196918	-0.00211516	-0.000217078	-0.0110238	-0.0151858	-0.00269294	-8.11687e-05	-0.000111882	-0.000104467	-0.000249075
IKExBIQ	-0.0104364	-0.00571369	-0.000986115	-0.0003596	-0.000808495	-0.000316976	n.d.	-0.0343038	0.000389608	-0.011116	-0.00515689	-0.000902968	-6.48609e-05	-0.000410069	-0.000965184	-0.0539162	-9.55696e-05	-0.000241256	-0.000118038	-0.000185824	0.00316029	-0.000252168	-0.0314564	0.00244528	-0.000918879	-0.000483725	-2.80313e-05	-0.000175868	-0.00309042	-8.88746e-05	-0.00124932	-0.000554378	-0.00465568	-0.000942887	0.00260602	0.00204229	-0.00205458	-1.49054e-05	-0.000118228	-0.0118709	-0.000318336	-0.000433085	-0.000389762	-1.1375e-05	0.000832471
Relative mid-parent heterosis (rMPH)	Asparagine	Aspartate	GABA	Glycine	Isoleucine	Lysine	Ornithine	Proline	Phenylalanine	Pyroglutamate	Serine	Threonine	Tryptophan	Tyrosine	Valine	Citrate	Galacturonate	Gluconate	Glucoronate	Glycerate	Lactic Acid	Nicotinic acid	Phosphoric Acid	Fructose	Fructose-6-P	Fucose	Succinate	Galactose	Glucose	Glucose-6-P	Isomaltose	Glycurone	Glucosone	Maltose	Psicose	Sucrose	Trehalose	Erythritol	Myoinositol	Glycerol	Myoinositol-1-P	Xylitol	Putrescine	Uracil	Urea
HABxBIQ	36.8091	162.619	46.9021	8.65077	0.821321	77.2209		311.942	49.5124	55.2011	125.55	415.566	143.347	4.17085	33.6857	-25.1086	17.085	41.855	24.405	102.921	21.427	8.54218	4.11313	-12.4999	254.829	2.21676	-1.59065	-38.0052	0.966254	63.582	69.9596	53.1155	36.5681	42.3701	7.18113	38.0589	52.9191	21.1101	82.1242	23.7453	39.4179	14.0021	88.1215	9.35669	66.324
BIQxHAB	870.039	837.658	503.31	18.9271	73.5955	740.996		371.984	432.598	376.495	238.362	1758.52	342.065	220.676	183.274	-25.4833	53.2511	25.838	59.3761	118.296	-3.91293	17.5212	10.7288	-11.8066	618.899	-21.8667	79.99	-12.66	-7.09149	71.329	41.8712	211.769	34.0314	27.5016	138.848	38.7424	238.804	18.7848	125.008	39.4907	31.0188	21.5645	280.819	2.89934	-5.63632
JALxIKE	56.6752	36.338	-41.9931	-18.898	61.1259	213.762	4379.07	-76.5313	28.4459	53.9038	68.2137	139.055	-59.9599	63.6725	-27.2255	11.5152	34.4394	-19.9424	32.8774	27.6917	4.12545	14.8765	-24.5383	-11.5075	-32.5208	53.1574	0.0139631	-13.0821	-15.3926	-12.1094	-34.712	-19.105	-19.1943	-24.8738	-15.48	-36.9279	-37.3693	-9.93443	-28.2403	59.4179	17.0724	11.1857	164.172	-2.57145	7.74884
IKExJAL	139.351	157.327	18.0129	23.94	30.2624	183.227	2501.86	-33.1657	429.048	177.082	287.069	258.923	99.2652	117.676	28.1092	31.8128	49.6161	-51.8698	36.627	23.1531	57.5106	-34.8781	3.66698	-6.16555	-42.216	94.8457	-9.01446	6.1319	-30.97	8.76605	-78.2601	-48.3513	-42.7047	-31.4861	28.5615	-9.3397	-22.9555	14.7749	-61.4003	60.5552	2.98016	-7.04466	228.713	-2.72366	47.0744
HABxJAL	397.28	185.176	210.057	108.298	112.05	678.356	#VALUE!	648.481	330.573	403.705	214.669	760.777	148.778	375.705	204.271	35.2974	11.8459	-31.6668	9.39342	30.2048	37.7903	90.3554	53.0389	8.71612	107.017	9.7385	1.98443	6.18785	-11.8468	19.821	101.597	126.692	-14.0639	38.8099	84.4392	0.159951	85.0571	-35.6643	12.821	-5.76622	-17.3845	17.6367	62.637	-27.4883	34.5621
JALxHAB	51.2471	72.2193	-8.1663	-21.3518	-12.3588	127.423	#VALUE!	24.5154	-34.7165	28.7879	27.3526	193.998	-18.8739	1.3002	-14.2745	22.9121	-28.9819	-1.12862	-22.0079	-24.89	-37.8315	23.326	-8.84762	1.25868	7.17333	1.56021	0.402523	-0.240777	-4.02437	-12.1006	-2.35559	97.0328	-5.44219	8.63038	-36.307	-15.094	-20.0354	-47.7018	-33.1284	-42.4299	-50.6047	30.9204	3.75111	-14.6277	-39.3933
JALxBIQ	-38.1362	-28.4038	-10.8842	-28.4169	-1.26585	-25.8159	#DIV/0!	24.1791	12.9786	-28.743	73.331	-10.4314	14.3186	-41.2839	-9.88676	12.9766	-25.81	-3.33455	-28.6804	-2.81515	-26.7679	15.0411	10.5204	-6.15386	-4.96829	31.2415	12.8446	-1.30616	-6.75108	36.5174	0.425446	2.69428	-18.9568	-9.79395	-79.825	-14.1057	-36.3882	-28.6522	-70.6862	-16.83	-1.26892	17.6105	46.7877	-9.43052	-65.1725
IKExHAB	-66.9605	-25.6915	-43.7254	-12.2102	14.7749	-12.1407	-26.9709	-55.2704	34.6583	-25.0708	-26.7897	-37.8758	-27.3952	5.53552	-14.2806	32.919	-22.0222	-27.4639	-6.0462	-13.9004	-3.50516	-17.7554	-24.0802	-1.3386	-44.7065	-9.41095	-30.7629	15.0493	-6.51056	-35.2103	-50.0445	-25.5751	-22.5983	-38.2105	37.2111	-18.0851	-46.4127	-42.8543	-8.33463	-31.5663	-35.4107	3.0711	-8.22332	-16.0736	-3.45372
IKExBIQ	-79.4092	1.47776	58.5396	-15.1443	-46.4808	-52.9983	#VALUE!	4.94102	62.2348	-14.2045	-78.1442	-29.1477	19.11	-21.9971	-21.8269	-13.3627	-33.5365	-18.1175	-29.547	14.8371	48.0227	-37.2166	-16.7698	2.63932	-36.1568	-32.1222	4.11402	-2.73973	-1.49471	-38.9181	-41.931	-24.5553	-19.6869	-18.869	268.57	33.3896	-40.1743	17.4185	14.1527	-35.369	-3.77748	-34.638	-24.4426	1.62514	65.5914
Relative best-parent heterosis (rBPH)	Asparagine	Aspartate	GABA	Glycine	Isoleucine	Lysine	Ornithine	Proline	Phenylalanine	Pyroglutamate	Serine	Threonine	Tryptophan	Tyrosine	Valine	Citrate	Galacturonate	Gluconate	Glucoronate	Glycerate	Lactic Acid	Nicotinic acid	Phosphoric Acid	Fructose	Fructose-6-P	Fucose	Succinate	Galactose	Glucose	Glucose-6-P	Isomaltose	Glycurone	Glucosone	Maltose	Psicose	Sucrose	Trehalose	Erythritol	Myoinositol	Glycerol	Myoinositol-1-P	Xylitol	Putrescine	Uracil	Urea
HABxBIQ	23.3106	127.791	-23.9073	-6.02067	-27.2127	9.74045		194	23.4311	43.9702	80.6769	373.746	59.0859	-31.1542	22.4441	-35.1882	0.726001	17.5861	3.92165	55.9278	-0.129326	-1.21157	-5.9576	-15.5536	177.269	-3.0867	-27.6503	-39.4525	-6.19856	27.1889	57.0996	25.252	18.1099	25.8233	-7.85244	16.5875	34.4083	-17.8115	9.78942	10.4656	2.07151	-2.8901	50.4826	6.39594	43.9688
BIQxHAB	774.327	713.306	212.504	2.86803	25.3262	420.769		236.851	339.691	342.015	171.045	1607.77	188.996	111.932	159.453	-35.5125	31.8391	4.3094	33.1347	67.742	-20.9708	6.96056	0.0181239	-14.8844	461.76	-25.9206	32.327	-14.699	-13.6845	33.2124	31.1365	155.034	15.9161	12.6829	105.347	17.1647	197.792	-19.3895	35.6408	24.5213	-4.07768	3.55177	204.626	0.113415	-18.3195
JALxIKE	48.025	22.3328	-50.917	-21.3851	52.2822	188.021	4379.07	-86.0089	-11.9505	45.3445	61.3051	111.435	-60.0836	46.2454	-29.9817	-1.04532	23.1938	-31.6804	19.1104	19.3595	3.44849	8.38365	-33.1883	-11.5696	-41.1458	42.9338	-4.0984	-24.1223	-17.2326	-19.4643	-52.4857	-29.7683	-21.5677	-25.565	-26.6547	-38.9222	-40.0694	-29.0701	-31.8258	34.5398	-0.869521	4.29475	120.964	-9.04888	-1.14986
IKExJAL	126.136	130.894	-0.142353	20.1391	23.1127	159.991	2501.86	-60.156	262.662	161.672	271.172	217.453	98.6498	94.4987	23.2574	16.9661	37.101	-58.9266	22.4715	15.1171	56.4865	-38.5588	-8.21607	-6.23138	-49.6017	81.8393	-12.7556	-7.34892	-32.4713	-0.33583	-84.1784	-55.1594	-44.3875	-32.1164	11.5639	-12.2063	-26.2769	-9.61063	-63.329	35.4996	-12.8021	-12.8058	174.948	-9.19096	34.928
HABxJAL	336.53	88.4813	191.011	75.3816	67.8677	461.504	#DIV/0!	503.383	228.595	242.842	152.972	491.486	115.15	225.702	136.257	35.1214	4.08709	-42.139	9.32267	15.2972	14.4765	71.9375	35.7566	6.82482	34.0136	-8.98012	-14.9679	4.82069	-16.8928	6.17807	94.4713	90.3752	-32.3159	30.964	58.9378	-7.92814	18.2921	-36.9137	-35.8294	-31.551	-26.2513	-0.689101	38.8633	-27.5876	30.0981
JALxHAB	32.77	13.8248	-13.8074	-33.7802	-30.6195	64.0621	#DIV/0!	0.377164	-50.1784	-12.3418	2.38262	102.022	-29.8399	-30.6425	-33.4367	22.7522	-33.9085	-16.2808	-22.0583	-33.4896	-48.3503	11.3936	-19.1413	-0.50288	-30.6209	-15.7634	-16.2869	-1.52517	-9.51816	-22.1089	-5.80673	65.4673	-25.5254	2.49028	-45.1134	-21.9503	-48.8851	-48.7175	-61.9646	-58.1826	-55.9061	10.5253	-11.4149	-14.7446	-41.4039
JALxBIQ	-50.3063	-55.736	-54.0365	-30.6717	-13.0641	-42.9327	#DIV/0!	5.42888	-24.1523	-49.3215	72.5099	-35.2066	-30.0167	-45.0642	-24.9927	-2.1213	-39.8842	-5.81993	-40.4541	-31.295	-27.6896	14.0743	8.30067	-7.85554	-44.6026	13.8609	-3.82033	-2.36687	-8.19596	17.3173	-10.1856	-0.595796	-27.5347	-24.1915	-84.6618	-32.2429	-61.4821	-52.0765	-75.5389	-34.4422	-21.4523	16.3388	4.54798	-11.9999	-68.9488
IKExHAB	-72.3752	-47.7952	-49.6544	-24.1215	-5.01165	-39.8101	-26.9709	-70.6103	14.7893	-50.5057	-39.1528	-59.9978	-37.0447	-22.4694	-31.4993	18.082	-33.0493	-45.9556	-15.8286	-18.7764	-20.2469	-21.4862	-24.2469	-3.12179	-66.2884	-28.8472	-40.2011	1.56997	-13.6625	-37.5585	-64.4484	-44.1654	-40.3454	-42.2072	36.0825	-26.8716	-65.042	-54.3317	-47.1624	-55.1267	-50.1167	-7.96559	-10.4781	-21.5534	-14.1011
IKExBIQ	-84.1495	-34.1593	-17.1182	-15.2194	-55.1115	-61.3591	#VALUE!	-40.4857	56.0458	-40.9971	-79.1369	-52.4033	-27.0004	-34.2551	-32.802	-32.0909	-49.5952	-28.5544	-46.0671	-15.2487	47.1101	-40.2891	-24.968	0.847688	-64.1371	-44.4424	-14.2781	-15.8734	-2.13041	-51.1826	-60.5344	-32.5985	-30.0472	-32.3262	214.692	2.78693	-63.179	-6.23526	-0.505806	-54.8697	-10.8778	-38.0561	-38.3889	-2.48121	60.4659
log10 relative mid-parent heterosis (rMPH)	Asparagine	Aspartate	GABA	Glycine	Isoleucine	Lysine	Ornithine	Proline	Phenylalanine	Pyroglutamate	Serine	Threonine	Tryptophan	Tyrosine	Valine	Citrate	Galacturonate	Gluconate	Glucoronate	Glycerate	Lactic Acid	Nicotinic acid	Phosphoric Acid	Fructose	Fructose-6-P	Fucose	Succinate	Galactose	Glucose	Glucose-6-P	Isomaltose	Glycurone	Glucosone	Maltose	Psicose	Sucrose	Trehalose	Erythritol	Myoinositol	Glycerol	Myoinositol-1-P	Xylitol	Putrescine	Uracil	Urea
HABxBIQ	1.56596	2.21117	1.67119	0.937055	-0.0854868	1.88774		2.49407	1.69471	1.74195	2.09882	2.61864	2.15639	0.620225	1.52745	1.39982	1.23261	1.62175	1.38748	2.01251	1.33096	0.931568	0.614173	1.09691	2.40625	0.345719	0.201575	1.57984	-0.0149087	1.80333	1.84485	1.72522	1.5631	1.62706	0.856193	1.58046	1.72361	1.32449	1.91447	1.37558	1.59569	1.14619	1.94508	0.971122	1.82167
BIQxHAB	2.93954	2.92307	2.70184	1.27708	1.86685	2.86982		2.57052	2.63608	2.57576	2.37724	3.24515	2.53411	2.34375	2.2631	1.40626	1.72633	1.41226	1.77361	2.07297	0.592502	1.24356	1.03055	1.07212	2.79162	1.33978	1.90304	1.10243	0.850737	1.85327	1.62192	2.32586	1.53188	1.43936	2.14254	1.58819	2.37804	1.27381	2.09694	1.59649	1.49163	1.33374	2.44843	0.462299	0.750996
JALxIKE	1.75339	1.56036	1.62318	1.27642	1.78623	2.32993	3.64138	1.88384	1.45402	1.73162	1.83387	2.14319	1.77786	1.80395	1.43498	1.06127	1.53706	1.29978	1.5169	1.44235	0.615471	1.1725	1.38984	1.06098	1.51216	1.72556	-1.85502	1.11668	1.18731	1.08312	1.54048	1.28115	1.28317	1.39574	1.18977	1.56735	1.57251	0.997143	1.45087	1.77392	1.2323	1.04866	2.2153	0.410178	0.889236
IKExJAL	2.14411	2.1968	1.25558	1.37912	1.4809	2.26299	3.39826	1.52069	2.63251	2.24817	2.45799	2.41317	1.9968	2.07069	1.44885	1.5026	1.69562	1.71491	1.5638	1.36461	1.75975	1.54255	0.564308	0.789972	1.62548	1.97702	0.95494	0.787595	1.49094	0.942804	1.89354	1.68441	1.63048	1.49812	1.45578	0.970333	1.36089	1.16952	1.78817	1.78215	0.47424	0.84786	2.35929	0.435152	1.67279
HABxJAL	2.5991	2.26758	2.32234	2.03462	2.04941	2.83146		2.8119	2.51927	2.60606	2.33177	2.88126	2.17254	2.57485	2.31021	1.54774	1.07357	1.5006	0.972824	1.48008	1.57738	1.95595	1.72459	0.940323	2.02945	0.988492	0.297635	0.79154	1.0736	1.29713	2.00688	2.10275	1.14811	1.58894	1.92654	-0.796014	1.92971	1.55223	1.10792	0.760891	1.24016	1.24642	1.79683	1.43915	1.5386
JALxHAB	1.70967	1.85865	0.912025	1.32944	1.09198	2.10525		1.38944	1.54054	1.45921	1.437	2.2878	1.27586	0.114011	1.15456	1.36007	1.46213	0.0525474	1.34258	1.39602	1.57785	1.36784	0.946826	0.0999167	0.855721	0.193182	-0.39521	-0.618384	0.604698	1.08281	0.372099	1.98692	0.735773	0.93603	1.55999	1.1788	1.3018	1.67853	1.5202	1.62767	1.70419	1.49025	0.57416	1.16518	1.59542
JALxBIQ	1.58134	1.45338	1.0368	1.45358	0.102381	1.41189		1.38344	1.11323	1.45853	1.86529	1.01834	1.1559	1.61578	0.995054	1.11316	1.41179	0.523038	1.45758	0.449501	1.42761	1.17728	1.02203	0.789148	0.696207	1.49473	1.10872	0.115997	0.829373	1.5625	-0.371156	0.430443	1.27777	0.990958	1.90214	1.1494	1.56096	1.45716	1.84933	1.22609	0.103433	1.24577	1.67013	0.974536	1.81406
IKExHAB	1.82582	1.40979	1.64073	1.08672	1.16952	1.08424	1.43089	1.74249	1.53981	1.39917	1.42797	1.57836	1.43767	0.743158	1.15475	1.51745	1.34286	1.43876	0.781483	1.14303	0.544708	1.24933	1.38166	0.126651	1.65037	0.973633	1.48803	1.17752	0.813618	1.54667	1.69936	1.40782	1.35408	1.58218	1.57067	1.25732	1.66664	1.63199	0.920886	1.49922	1.54913	0.487294	0.915047	1.20611	0.538287
IKExBIQ	1.89987	0.169603	1.76745	1.18025	1.66727	1.72426		0.693816	1.79403	1.15243	1.8929	1.4646	1.28126	1.34237	1.33899	1.12589	1.52552	1.2581	1.47051	1.17135	1.68145	1.57074	1.22453	0.421492	1.55819	1.50681	0.614266	0.437707	0.174556	1.59015	1.62254	1.39015	1.29418	1.27575	2.42906	1.52361	1.60395	1.24101	1.15084	1.54862	0.577202	1.53955	1.38815	0.210892	1.81685
log10 relative best-parent heterosis (rBPH)	Asparagine	Aspartate	GABA	Glycine	Isoleucine	Lysine	Ornithine	Proline	Phenylalanine	Pyroglutamate	Serine	Threonine	Tryptophan	Tyrosine	Valine	Citrate	Galacturonate	Gluconate	Glucoronate	Glycerate	Lactic Acid	Nicotinic acid	Phosphoric Acid	Fructose	Fructose-6-P	Fucose	Succinate	Galactose	Glucose	Glucose-6-P	Isomaltose	Glycurone	Glucosone	Maltose	Psicose	Sucrose	Trehalose	Erythritol	Myoinositol	Glycerol	Myoinositol-1-P	Xylitol	Putrescine	Uracil	Urea
HABxBIQ	1.36755	2.1065	1.37853	0.779645	1.43477	0.988579		2.2878	1.36979	1.64316	1.90675	2.57258	1.77148	1.49352	1.3511	1.5464	-0.139063	1.24517	0.593468	1.74763	-0.888314	0.0833475	0.775072	1.19183	2.24863	0.489495	1.4417	1.59607	0.792291	1.43439	1.75663	1.4023	1.25792	1.41201	0.895005	1.21978	1.53666	1.2507	0.990757	1.01976	0.316287	0.460913	1.70314	0.805905	1.64314
BIQxHAB	2.88892	2.85328	2.32737	0.457584	1.40357	2.62404		2.37448	2.53108	2.53404	2.23311	3.20622	2.27645	2.04896	2.20263	1.55038	1.50296	0.634417	1.52028	1.83086	1.32161	0.842644	-1.74175	1.17273	2.66442	1.41364	1.50957	1.16729	1.13623	1.5213	1.49327	2.19043	1.20184	1.10322	2.02262	1.23464	2.29621	1.28757	1.55195	1.38954	0.610414	0.550444	2.31096	-0.945328	1.26291
JALxIKE	1.68147	1.34894	1.70686	1.33011	1.71835	2.27421	3.64138	1.93454	1.07739	1.65652	1.7875	2.04702	1.77876	1.66507	1.47686	0.0192502	1.36537	1.50079	1.28127	1.28689	0.537628	0.923433	1.52098	1.06332	1.61433	1.6328	0.612615	1.38242	1.23635	1.28924	1.72004	1.47375	1.3338	1.40764	1.42577	1.5902	1.60281	1.46345	1.50278	1.53832	-0.0607199	0.632938	2.08265	0.956595	0.060644
IKExJAL	2.10084	2.11692	-0.846634	1.30404	1.36385	2.2041	3.39826	1.77928	2.4194	2.20863	2.43324	2.33737	1.9941	1.97543	1.36656	1.22958	1.56939	1.77031	1.35163	1.17947	1.75194	1.58612	0.914664	0.794584	1.6955	1.91296	1.1057	0.866223	1.5115	-0.473881	1.9252	1.74162	1.64726	1.50673	1.0631	1.08658	1.41957	0.982752	1.8016	1.55022	1.10728	1.10741	2.24291	0.963361	1.54317
HABxJAL	2.52702	1.94685	2.28106	1.87727	1.83166	2.66418		2.7019	2.35907	2.38532	2.18461	2.69151	2.06127	2.35354	2.13436	1.54557	0.611414	1.62468	0.96954	1.18461	1.16066	1.85696	1.55336	0.834091	1.53165	0.953282	1.17516	0.683109	1.2277	0.790853	1.9753	1.95605	1.50942	1.49086	1.77039	0.899171	1.26226	1.56719	1.55424	1.49901	1.41915	-0.161717	1.58954	1.44071	1.47854
JALxHAB	1.51548	1.14066	1.14011	1.52866	1.486	1.8066		-0.42347	1.70052	1.09138	0.377055	2.00869	1.4748	1.48632	1.52422	1.35702	1.53031	1.21168	1.34357	1.52491	1.6844	1.05666	1.28197	-0.298535	1.48602	1.19765	1.21184	0.183318	0.978553	1.34457	0.763932	1.81602	1.40697	0.396248	1.65431	1.34144	1.68918	1.68768	1.79214	1.76479	1.74746	1.02223	1.05747	1.16863	1.61704
JALxBIQ	1.70162	1.74614	1.73269	1.48674	1.11608	1.63279		0.73471	1.38296	1.69304	1.8604	1.54662	1.47736	1.65383	1.39781	0.326601	1.6008	0.764918	1.60696	1.49548	1.44232	1.14843	0.919113	0.895176	1.64936	1.14179	0.582101	0.374174	0.9136	1.23848	1.00798	-0.224902	1.43988	1.38366	1.92769	1.50843	1.78875	1.71664	1.87817	1.53709	1.33147	1.21322	0.657819	1.07918	1.83853
IKExHAB	1.85959	1.67938	1.69596	1.3824	0.699981	1.59999	1.43089	1.84887	1.16995	1.70334	1.59276	1.77814	1.56873	1.35159	1.4983	1.25725	1.51916	1.66234	1.19944	1.27361	1.30636	1.33216	1.38466	0.494403	1.82144	1.4601	1.60424	0.195892	1.13553	1.57471	1.80921	1.64508	1.60579	1.62539	1.5573	1.42929	1.81319	1.73505	1.6736	1.74136	1.69998	0.901218	1.02028	1.33352	1.14925
IKExBIQ	1.92505	1.53351	1.23346	1.1824	1.74124	1.78788		1.6073	1.74854	1.61275	1.89838	1.71936	1.43137	1.53472	1.5159	1.50638	1.69544	1.45567	1.66339	1.18323	1.67311	1.60519	1.39738	-0.071764	1.80711	1.6478	1.15467	1.20067	0.328464	1.70912	1.782	1.5132	1.4778	1.50956	2.33182	0.445126	1.80057	0.794854	-0.296016	1.73933	1.03654	1.58042	1.58421	0.394663	1.78151

## Sheet: Placenta
PLACENTA
Row Labels	Asparagine	Aspartate	GABA	Glycine	Isoleucine	Lysine	Ornithine	Proline	Phenylalanine	Pyroglutamate	Serine	Threonine	Tryptophan	Tyrosine	Valine	Citrate	Galacturonate	Gluconate	Glucoronate	Glycerate	Lactic Acid	Nicotinic acid	Phosphoric Acid	Fructose	Fructose-6-P	Fucose	Succinate	Galactose	Glucose	Glucose-6-P	Isomaltose	Glycurone	Glucosone	Maltose	Psicose	Sucrose	Trehalose	Erythritol	Myoinositol	Glycerol	Myoinositol-1-P	Xylitol	Putrescine	Uracil	Urea	Capsaicin	Capsiamide	Dinorcapsaicin	Dihydrocapsaicin
HAB	0.0162166	0.0129303	0.00925629	0.00146042	0.000393065	0.000120074	0	0.072812	0.00130584	0.00738418	0.00766965	0.000426815	0.000293061	0.00032366	0.00119476	0.1259	6.81286e-05	0.000406937	0.000105316	0.00176429	0.00556833	0.000721961	0.107019	0.244406	0.000538679	0.00103639	0.000249074	0.000835909	0.111741	0.000185576	0.000949959	0.00160828	0.010753	0.0035774	0.0011674	0.062366	0.00278918	0.000295452	0.00288073	0.0160164	0.00220427	0.00100058	0.000633782	0.000370737	0.00112598	14.714	4.85422	0.0284417	8.26591
BIQ	0.00834743	0.00272411	0.00321047	0.00138564	0.000437039	2.29714e-05	0	0.00702678	0.00032241	0.00767012	0.00567578	0.000195515	5.18374e-05	0.00027098	0.000846176	0.152105	0.000118077	0.000513704	0.000155006	0.000969329	0.00796965	0.000674739	0.0962143	0.291685	0.000202897	0.00180761	0.000240607	0.00107187	0.119516	9.73174e-05	0.00215851	0.00429898	0.0124444	0.00310014	0.00112597	0.0664449	0.0003421	0.00034404	0.0159115	0.0296572	0.0020881	0.000859572	0.00012002	0.000327194	0.00113892	0.0958504	4.65908	0	0.0197627
JAL	0.13623	0.0480126	0.026716	0.00233287	0.00137837	0.0016073	0.00229483	0.0464189	0.00531996	0.040263	0.0169702	0.00394295	0.000651573	0.00230265	0.0045479	0.150915	0.000226738	0.00035137	0.000309579	0.00241275	0.00537649	0.00153368	0.119533	0.254807	0.0014092	0.000891892	0.000354325	0.000960621	0.0987127	0.000210729	0.00115305	0.00179616	0.0107401	0.00526084	0.00224702	0.0650547	0.00698042	0.000249006	0.0239126	0.0140412	0.00453499	0.00137906	0.00399657	0.000346504	0.0012131	9.3091	10.8997	0.0473905	5.77749
IKE	0.0356893	0.13608	0.0485281	0.00444983	0.00284902	0.00576925	0.0119614	0.225721	0.0108027	0.172441	0.0763214	0.0300108	0.000764554	0.0057006	0.0110021	0.184742	0.000216852	7.1176e-05	0.000292564	0.00274433	0.00886621	0.00189921	0.157172	0.227856	0.00249578	0.000614881	0.000310955	0.000833301	0.0349234	0.000341299	0.000361127	0.000964573	0.00406731	0.000994082	0.0032246	0.0617019	0.00144783	0.000207418	0.011583	0.00990954	0.00451269	0.00127935	0.00823428	0.000266054	0.00131568	0.00156029	0.341176	0	0.000566284
HABxBIQ	0.00805569	0.00901966	0.017362	0.00217148	0.000496105	0.000460172	0.000790877	0.0797593	0.00118097	0.00229783	0.0102373	0.00208393	0.000176662	0.000586353	0.00223786	0.138932	9.10187e-05	0.000401115	0.000124333	0.0013311	0.010256	0.00118817	0.127123	0.279413	0.000558354	0.000718011	0.000308772	0.000931428	0.114662	0.000148622	0.00113994	0.000935462	0.00959153	0.00355172	0.00113262	0.0657232	0.000757059	0.000214156	0.0131889	0.0144148	0.00249914	0.000888678	0.000595786	0.000394884	0.00171366	29.6715	6.68876	0.0473431	10.8305
BIQxHAB	0.00768362	0.0146476	0.0028115	0.00180925	0.000535465	0.000373012	0.000748087	0.00240705	0.001295	0.012882	0.00583692	0.00190772	0.000182651	0.000619051	0.00102666	0.133642	0.000122191	0.000609383	0.000181444	0.00122561	0.00732131	0.000388742	0.104695	0.277907	0.000343819	0.00108286	0.000205966	0.0010751	0.143372	8.61997e-05	0.000698022	0.0011111	0.00904688	0.00119082	0.0007831	0.0517385	0.000882073	0.000284706	0.0103865	0.0149268	0.00233925	0.000999122	0.00107698	0.000440482	0.00141811	31.7271	7.10919	0.0614397	13.1672
JALxIKE	0.00860608	0.00778242	0.0097647	0.00129247	0.000402238	0.000395718	0.000983837	0.0880318	0.000992637	0.00612874	0.00793678	0.00145645	0.000192666	0.000329624	0.00162278	0.149416	9.67986e-05	0.000383415	0.000117969	0.000832258	0.00412863	0.00146149	0.1259	0.26984	0.000367058	0.000704813	0.000156131	0.0010271	0.108937	0.000112547	0.00135676	0.00119569	0.00700562	0.00369763	0.00102791	0.0749537	0.000704957	0.000175298	0.0148295	0.0122738	0.00278907	0.000713888	0.000452953	0.000346573	0.000729297	3.46919	2.87877	0.0132914	2.67237
IKExJAL	0.0582014	0.036407	0.0232716	0.00203185	0.00129797	0.00175987	0.00146614	0.0183003	0.00333147	0.0498763	0.0217288	0.00572389	0.000287143	0.00263485	0.00401236	0.18771	0.000101293	0.000278138	0.000137338	0.00135956	0.00551363	0.00163788	0.110802	0.27113	0.00128375	0.000945138	0.000250286	0.00103003	0.0878262	0.000177666	0.00128008	0.00160222	0.00841572	0.00310282	0.00196753	0.0412758	0.00477609	0.000223247	0.0161502	0.0113759	0.00286151	0.00121509	0.00271715	0.000350561	0.00101193	7.78965	5.85832	0.0559819	7.12483
HABxJAL	0.00464886	0.00977539	0.00768677	0.00320337	0.000874538	0.000343943	0	0.0419536	0.0011507	0.0141382	0.00644376	0.000854816	0.0001945	0.000934579	0.00225424	0.126307	0.000127936	0.000557661	0.00017429	0.00140832	0.01118	0.000711831	0.0965684	0.297446	0.000598431	0.000921813	0.000228602	0.0010349	0.138228	0.000127984	0.00098433	0.00176982	0.0125158	0.00246421	0.00304681	0.0660625	0.00143738	0.000265079	0.0160906	0.0197133	0.00300253	0.000909605	0.000624734	0.000495591	0.00274733	29.4137	9.88743	0.148397	13.3672
JALxHAB	0.00565775	0.00533519	0.00864799	0.00230708	0.000543321	0.00016089	0	0.0254935	0.000754654	0.00112359	0.00975988	0.000132209	0.000195954	0.000637882	0.00153527	0.125882	0.000106238	0.000466028	0.000147336	0.00150379	0.0121103	0.000944441	0.0970369	0.288765	0.000527877	0.00127646	0.000293139	0.000803446	0.121609	0.000160359	0.00102229	0.00177754	0.0116223	0.00251903	0.00277616	0.0497055	0.00129944	0.000407655	0.00860368	0.0335961	0.0028702	0.000941089	0.000338762	0.000513881	0.00247809	19.2624	14.8419	0.15209	7.78184
JALxBIQ	0.0414068	0.0389166	0.0142489	0.00195666	0.000976682	0.000914951	0.00102658	0.0472581	0.00211399	0.0536824	0.0222788	0.00483649	0.000237898	0.0011959	0.00331018	0.127754	0.000123099	0.000352119	0.000156711	0.00147747	0.0087765	0.00110073	0.129115	0.242157	0.000889386	0.00114215	0.000256976	0.00089336	0.0920969	0.000214358	0.00112829	0.00163139	0.00964024	0.00322685	0.000460863	0.0593611	0.00201407	0.000359404	0.0127466	0.0241045	0.00286825	0.00124575	0.00187236	0.000446827	0.00180694	20.9082	11.9974	0.145156	11.9517
IKExHAB	0.0934439	0.104282	0.0445917	0.00371735	0.00251927	0.00446389	0.0106796	0.172497	0.00982821	0.124798	0.0490201	0.0209941	0.000761631	0.00479965	0.00893218	0.145522	0.000288829	0.000226897	0.000382028	0.00277054	0.00373491	0.00177162	0.162846	0.219987	0.00238673	0.000875808	0.000360993	0.000816833	0.0558459	0.000268948	0.00185838	0.0020548	0.0086656	0.00503128	0.000693326	0.0628044	0.00511211	0.000334139	0.0214831	0.0147895	0.00578124	0.00136396	0.00737965	0.000337909	0.00061242	23.9631	14.942	0.187766	9.48794
IKExBIQ	0.0832874	0.042193	0.0196705	0.003157	0.00142195	0.00203803	0.00215192	0.0992426	0.00441603	0.0498945	0.0213722	0.00761998	0.000370404	0.00234197	0.00467193	0.153681	0.000114087	0.000382296	0.000156252	0.00144137	0.0113876	0.00101468	0.136396	0.258995	0.00127871	0.000927278	0.000216007	0.000864904	0.106404	0.000142342	0.00123835	0.00148005	0.00788541	0.00371191	0.000923125	0.0543157	0.00423916	0.00023281	0.0183922	0.0168452	0.00344721	0.00101431	0.00353654	0.000382758	0.0024595	32.0732	11.077	0.147726	13.0687
Parent average	Asparagine	Aspartate	GABA	Glycine	Isoleucine	Lysine	Ornithine	Proline	Phenylalanine	Pyroglutamate	Serine	Threonine	Tryptophan	Tyrosine	Valine	Citrate	Galacturonate	Gluconate	Glucoronate	Glycerate	Lactic Acid	Nicotinic acid	Phosphoric Acid	Fructose	Fructose-6-P	Fucose	Succinate	Galactose	Glucose	Glucose-6-P	Isomaltose	Glycurone	Glucosone	Maltose	Psicose	Sucrose	Trehalose	Erythritol	Myoinositol	Glycerol	Myoinositol-1-P	Xylitol	Putrescine	Uracil	Urea	Capsaicin	Capsiamide	Dinorcapsaicin	Dihydrocapsaicin
HABxBIQ	0.012282	0.00782722	0.00623338	0.00142303	0.000415052	7.15228e-05	0	0.0399194	0.000814126	0.00752715	0.00667271	0.000311165	0.000172449	0.00029732	0.00102047	0.139003	9.31026e-05	0.000460321	0.000130161	0.00136681	0.00676899	0.00069835	0.101617	0.268045	0.000370788	0.001422	0.000244841	0.000953888	0.115629	0.000141447	0.00155423	0.00295363	0.0115987	0.00333877	0.00114668	0.0644054	0.00156564	0.000319746	0.0093961	0.0228368	0.00214619	0.000930078	0.000376901	0.000348966	0.00113245	7.40494	4.75665	0.0142208	4.14284
BIQxHAB	0.012282	0.00782722	0.00623338	0.00142303	0.000415052	7.15228e-05	0	0.0399194	0.000814126	0.00752715	0.00667271	0.000311165	0.000172449	0.00029732	0.00102047	0.139003	9.31026e-05	0.000460321	0.000130161	0.00136681	0.00676899	0.00069835	0.101617	0.268045	0.000370788	0.001422	0.000244841	0.000953888	0.115629	0.000141447	0.00155423	0.00295363	0.0115987	0.00333877	0.00114668	0.0644054	0.00156564	0.000319746	0.0093961	0.0228368	0.00214619	0.000930078	0.000376901	0.000348966	0.00113245	7.40494	4.75665	0.0142208	4.14284
JALxIKE	0.0859596	0.0920465	0.037622	0.00339135	0.0021137	0.00368827	0.00712813	0.13607	0.00806134	0.106352	0.0466458	0.0169769	0.000708064	0.00400163	0.00777502	0.167829	0.000221795	0.000211273	0.000301072	0.00257854	0.00712135	0.00171645	0.138353	0.241331	0.00195249	0.000753386	0.00033264	0.000896961	0.0668181	0.000276014	0.000757088	0.00138037	0.00740371	0.00312746	0.00273581	0.0633783	0.00421412	0.000228212	0.0177478	0.0119754	0.00452384	0.0013292	0.00611543	0.000306279	0.00126439	4.65533	5.62043	0.0236952	2.88903
IKExJAL	0.0859596	0.0920465	0.037622	0.00339135	0.0021137	0.00368827	0.00712813	0.13607	0.00806134	0.106352	0.0466458	0.0169769	0.000708064	0.00400163	0.00777502	0.167829	0.000221795	0.000211273	0.000301072	0.00257854	0.00712135	0.00171645	0.138353	0.241331	0.00195249	0.000753386	0.00033264	0.000896961	0.0668181	0.000276014	0.000757088	0.00138037	0.00740371	0.00312746	0.00273581	0.0633783	0.00421412	0.000228212	0.0177478	0.0119754	0.00452384	0.0013292	0.00611543	0.000306279	0.00126439	4.65533	5.62043	0.0236952	2.88903
HABxJAL	0.0762232	0.0304714	0.0179861	0.00189664	0.000885718	0.000863688	0.00114742	0.0596154	0.0033129	0.0238236	0.0123199	0.00218488	0.000472317	0.00131316	0.00287133	0.138407	0.000147433	0.000379154	0.000207448	0.00208852	0.00547241	0.00112782	0.113276	0.249606	0.000973939	0.000964141	0.0003017	0.000898265	0.105227	0.000198152	0.0010515	0.00170222	0.0107465	0.00441912	0.00170721	0.0637103	0.0048848	0.000272229	0.0133967	0.0150288	0.00336963	0.00118982	0.00231518	0.000358621	0.00116954	12.0116	7.87695	0.0379161	7.0217
JALxHAB	0.0762232	0.0304714	0.0179861	0.00189664	0.000885718	0.000863688	0.00114742	0.0596154	0.0033129	0.0238236	0.0123199	0.00218488	0.000472317	0.00131316	0.00287133	0.138407	0.000147433	0.000379154	0.000207448	0.00208852	0.00547241	0.00112782	0.113276	0.249606	0.000973939	0.000964141	0.0003017	0.000898265	0.105227	0.000198152	0.0010515	0.00170222	0.0107465	0.00441912	0.00170721	0.0637103	0.0048848	0.000272229	0.0133967	0.0150288	0.00336963	0.00118982	0.00231518	0.000358621	0.00116954	12.0116	7.87695	0.0379161	7.0217
JALxBIQ	0.0722886	0.0253683	0.0149632	0.00185925	0.000907705	0.000815137	0.00114742	0.0267228	0.00282119	0.0239666	0.011323	0.00206923	0.000351705	0.00128682	0.00269704	0.15151	0.000172407	0.000432537	0.000232292	0.00169104	0.00667307	0.00110421	0.107874	0.273246	0.000806048	0.00134975	0.000297466	0.00101624	0.109114	0.000154023	0.00165578	0.00304757	0.0115923	0.00418049	0.00168649	0.0657498	0.00366126	0.000296523	0.019912	0.0218492	0.00331155	0.00111931	0.0020583	0.000336849	0.00117601	4.70247	7.77938	0.0236952	2.89863
IKExHAB	0.025953	0.0745054	0.0288922	0.00295513	0.00162104	0.00294466	0.00598071	0.149266	0.00605428	0.0899128	0.0419955	0.0152188	0.000528808	0.00301213	0.00609845	0.155321	0.00014249	0.000239056	0.00019894	0.00225431	0.00721727	0.00131059	0.132096	0.236131	0.00151723	0.000825636	0.000280014	0.000834605	0.0733323	0.000263438	0.000655543	0.00128643	0.00741014	0.00228574	0.002196	0.0620339	0.0021185	0.000251435	0.00723185	0.012963	0.00335848	0.00113997	0.00443403	0.000318396	0.00122083	7.35779	2.5977	0.0142208	4.13324
IKExBIQ	0.0220184	0.0694023	0.0258693	0.00291774	0.00164303	0.00289611	0.00598071	0.116374	0.00556256	0.0900557	0.0409986	0.0151032	0.000408196	0.00298579	0.00592416	0.168424	0.000167464	0.00029244	0.000223785	0.00185683	0.00841793	0.00128698	0.126693	0.25977	0.00134934	0.00121124	0.000275781	0.000952584	0.0772197	0.000219308	0.00125982	0.00263178	0.00825586	0.00204711	0.00217529	0.0640734	0.000894964	0.000275729	0.0137472	0.0197834	0.00330039	0.00106946	0.00417715	0.000296624	0.0012273	0.0487053	2.50013	0	0.0101645
Best parent	Asparagine	Aspartate	GABA	Glycine	Isoleucine	Lysine	Ornithine	Proline	Phenylalanine	Pyroglutamate	Serine	Threonine	Tryptophan	Tyrosine	Valine	Citrate	Galacturonate	Gluconate	Glucoronate	Glycerate	Lactic Acid	Nicotinic acid	Phosphoric Acid	Fructose	Fructose-6-P	Fucose	Succinate	Galactose	Glucose	Glucose-6-P	Isomaltose	Glycurone	Glucosone	Maltose	Psicose	Sucrose	Trehalose	Erythritol	Myoinositol	Glycerol	Myoinositol-1-P	Xylitol	Putrescine	Uracil	Urea	Capsaicin	Capsiamide	Dinorcapsaicin	Dihydrocapsaicin
HABxBIQ	0.0162166	0.0129303	0.00925629	0.00146042	0.000437039	0.000120074	0	0.072812	0.00130584	0.00767012	0.00766965	0.000426815	0.000293061	0.00032366	0.00119476	0.152105	0.000118077	0.000513704	0.000155006	0.00176429	0.00796965	0.000721961	0.107019	0.291685	0.000538679	0.00180761	0.000249074	0.00107187	0.119516	0.000185576	0.00215851	0.00429898	0.0124444	0.0035774	0.0011674	0.0664449	0.00278918	0.00034404	0.0159115	0.0296572	0.00220427	0.00100058	0.000633782	0.000370737	0.00113892	14.714	4.85422	0.0284417	8.26591
BIQxHAB	0.0162166	0.0129303	0.00925629	0.00146042	0.000437039	0.000120074	0	0.072812	0.00130584	0.00767012	0.00766965	0.000426815	0.000293061	0.00032366	0.00119476	0.152105	0.000118077	0.000513704	0.000155006	0.00176429	0.00796965	0.000721961	0.107019	0.291685	0.000538679	0.00180761	0.000249074	0.00107187	0.119516	0.000185576	0.00215851	0.00429898	0.0124444	0.0035774	0.0011674	0.0664449	0.00278918	0.00034404	0.0159115	0.0296572	0.00220427	0.00100058	0.000633782	0.000370737	0.00113892	14.714	4.85422	0.0284417	8.26591
JALxIKE	0.13623	0.13608	0.0485281	0.00444983	0.00284902	0.00576925	0.0119614	0.225721	0.0108027	0.172441	0.0763214	0.0300108	0.000764554	0.0057006	0.0110021	0.184742	0.000226738	0.00035137	0.000309579	0.00274433	0.00886621	0.00189921	0.157172	0.254807	0.00249578	0.000891892	0.000354325	0.000960621	0.0987127	0.000341299	0.00115305	0.00179616	0.0107401	0.00526084	0.0032246	0.0650547	0.00698042	0.000249006	0.0239126	0.0140412	0.00453499	0.00137906	0.00823428	0.000346504	0.00131568	9.3091	10.8997	0.0473905	5.77749
IKExJAL	0.13623	0.13608	0.0485281	0.00444983	0.00284902	0.00576925	0.0119614	0.225721	0.0108027	0.172441	0.0763214	0.0300108	0.000764554	0.0057006	0.0110021	0.184742	0.000226738	0.00035137	0.000309579	0.00274433	0.00886621	0.00189921	0.157172	0.254807	0.00249578	0.000891892	0.000354325	0.000960621	0.0987127	0.000341299	0.00115305	0.00179616	0.0107401	0.00526084	0.0032246	0.0650547	0.00698042	0.000249006	0.0239126	0.0140412	0.00453499	0.00137906	0.00823428	0.000346504	0.00131568	9.3091	10.8997	0.0473905	5.77749
HABxJAL	0.13623	0.0480126	0.026716	0.00233287	0.00137837	0.0016073	0.00229483	0.072812	0.00531996	0.040263	0.0169702	0.00394295	0.000651573	0.00230265	0.0045479	0.150915	0.000226738	0.000406937	0.000309579	0.00241275	0.00556833	0.00153368	0.119533	0.254807	0.0014092	0.00103639	0.000354325	0.000960621	0.111741	0.000210729	0.00115305	0.00179616	0.010753	0.00526084	0.00224702	0.0650547	0.00698042	0.000295452	0.0239126	0.0160164	0.00453499	0.00137906	0.00399657	0.000370737	0.0012131	14.714	10.8997	0.0473905	8.26591
JALxHAB	0.13623	0.0480126	0.026716	0.00233287	0.00137837	0.0016073	0.00229483	0.072812	0.00531996	0.040263	0.0169702	0.00394295	0.000651573	0.00230265	0.0045479	0.150915	0.000226738	0.000406937	0.000309579	0.00241275	0.00556833	0.00153368	0.119533	0.254807	0.0014092	0.00103639	0.000354325	0.000960621	0.111741	0.000210729	0.00115305	0.00179616	0.010753	0.00526084	0.00224702	0.0650547	0.00698042	0.000295452	0.0239126	0.0160164	0.00453499	0.00137906	0.00399657	0.000370737	0.0012131	14.714	10.8997	0.0473905	8.26591
JALxBIQ	0.13623	0.0480126	0.026716	0.00233287	0.00137837	0.0016073	0.00229483	0.0464189	0.00531996	0.040263	0.0169702	0.00394295	0.000651573	0.00230265	0.0045479	0.152105	0.000226738	0.000513704	0.000309579	0.00241275	0.00796965	0.00153368	0.119533	0.291685	0.0014092	0.00180761	0.000354325	0.00107187	0.119516	0.000210729	0.00215851	0.00429898	0.0124444	0.00526084	0.00224702	0.0664449	0.00698042	0.00034404	0.0239126	0.0296572	0.00453499	0.00137906	0.00399657	0.000346504	0.0012131	9.3091	10.8997	0.0473905	5.77749
IKExHAB	0.0356893	0.13608	0.0485281	0.00444983	0.00284902	0.00576925	0.0119614	0.225721	0.0108027	0.172441	0.0763214	0.0300108	0.000764554	0.0057006	0.0110021	0.184742	0.000216852	0.000406937	0.000292564	0.00274433	0.00886621	0.00189921	0.157172	0.244406	0.00249578	0.00103639	0.000310955	0.000835909	0.111741	0.000341299	0.000949959	0.00160828	0.010753	0.0035774	0.0032246	0.062366	0.00278918	0.000295452	0.011583	0.0160164	0.00451269	0.00127935	0.00823428	0.000370737	0.00131568	14.714	4.85422	0.0284417	8.26591
IKExBIQ	0.0356893	0.13608	0.0485281	0.00444983	0.00284902	0.00576925	0.0119614	0.225721	0.0108027	0.172441	0.0763214	0.0300108	0.000764554	0.0057006	0.0110021	0.184742	0.000216852	0.000513704	0.000292564	0.00274433	0.00886621	0.00189921	0.157172	0.291685	0.00249578	0.00180761	0.000310955	0.00107187	0.119516	0.000341299	0.00215851	0.00429898	0.0124444	0.00310014	0.0032246	0.0664449	0.00144783	0.00034404	0.0159115	0.0296572	0.00451269	0.00127935	0.00823428	0.000327194	0.00131568	0.0958504	4.65908	0	0.0197627
Absolute mid-parent heterosis (AMPH)	Asparagine	Aspartate	GABA	Glycine	Isoleucine	Lysine	Ornithine	Proline	Phenylalanine	Pyroglutamate	Serine	Threonine	Tryptophan	Tyrosine	Valine	Citrate	Galacturonate	Gluconate	Glucoronate	Glycerate	Lactic Acid	Nicotinic acid	Phosphoric Acid	Fructose	Fructose-6-P	Fucose	Succinate	Galactose	Glucose	Glucose-6-P	Isomaltose	Glycurone	Glucosone	Maltose	Psicose	Sucrose	Trehalose	Erythritol	Myoinositol	Glycerol	Myoinositol-1-P	Xylitol	Putrescine	Uracil	Urea	Capsaicin	Capsiamide	Dinorcapsaicin	Dihydrocapsaicin
HABxBIQ	-0.00422634	0.00119244	0.0111286	0.00074845	8.10526e-05	0.000388649	0.000790877	0.0398399	0.000366841	-0.00522932	0.00356462	0.00177277	4.21314e-06	0.000289033	0.0012174	-7.04661e-05	-2.08393e-06	-5.92052e-05	-5.82807e-06	-3.57113e-05	0.00348704	0.000489818	0.0255064	0.0113675	0.000187566	-0.000703989	6.39318e-05	-2.24603e-05	-0.000966198	7.17564e-06	-0.000414293	-0.00201817	-0.00200716	0.000212955	-1.40641e-05	0.00131775	-0.00080858	-0.000105589	0.00379276	-0.00842204	0.000352955	-4.14e-05	0.000218886	4.59182e-05	0.000581217	22.2666	1.93212	0.0331222	6.68764
BIQxHAB	-0.00459841	0.00682036	-0.00342188	0.000386218	0.000120413	0.000301489	0.000748087	-0.0375123	0.000480871	0.00535484	-0.000835792	0.00159656	1.02023e-05	0.000321731	6.19371e-06	-0.00536085	2.90882e-05	0.000149063	5.12831e-05	-0.000141197	0.000552319	-0.000309608	0.00307894	0.00986211	-2.69683e-05	-0.00033914	-3.88751e-05	0.000121215	0.0277431	-5.52471e-05	-0.00085621	-0.00184253	-0.00255181	-0.00214794	-0.000363583	-0.0126669	-0.000683566	-3.50395e-05	0.000990434	-0.00790997	0.000193069	6.90436e-05	0.000700083	9.15166e-05	0.000285664	24.3222	2.35254	0.0472189	9.02434
JALxIKE	-0.0773535	-0.0842641	-0.0278573	-0.00209888	-0.00171146	-0.00329256	-0.00614429	-0.0480381	-0.0070687	-0.100223	-0.038709	-0.0155204	-0.000515397	-0.003672	-0.00615224	-0.0184122	-0.000124996	0.000172142	-0.000183103	-0.00174629	-0.00299272	-0.000254961	-0.0124526	0.0285083	-0.00158543	-4.85733e-05	-0.000176509	0.000130138	0.0421193	-0.000163467	0.000599667	-0.000184682	-0.000398091	0.00057017	-0.0017079	0.0115754	-0.00350917	-5.29137e-05	-0.00291833	0.000298407	-0.00173477	-0.000615313	-0.00566248	4.02934e-05	-0.000535093	-1.18613	-2.74166	-0.0104038	-0.216665
IKExJAL	-0.0277581	-0.0556395	-0.0143504	-0.0013595	-0.000815723	-0.0019284	-0.00566199	-0.11777	-0.00472987	-0.0564759	-0.024917	-0.011253	-0.000420921	-0.00136678	-0.00376266	0.0198817	-0.000120502	6.68651e-05	-0.000163733	-0.00121898	-0.00160773	-7.85662e-05	-0.0275509	0.0297992	-0.00066874	0.000191751	-8.23536e-05	0.000133067	0.0210081	-9.83481e-05	0.000522996	0.000221855	0.00101201	-2.4642e-05	-0.000768282	-0.0221025	0.000561962	-4.96457e-06	-0.00159755	-0.000599536	-0.00166233	-0.000114115	-0.00339828	4.4282e-05	-0.000252459	3.13432	0.237896	0.0322866	4.2358
HABxJAL	-0.0715744	-0.0206961	-0.0102994	0.00130672	-1.11791e-05	-0.000519745	-0.00114742	-0.0176618	-0.0021622	-0.0096854	-0.00587615	-0.00133007	-0.000277817	-0.000378577	-0.000617094	-0.0120999	-1.94969e-05	0.000178507	-3.31581e-05	-0.000680203	0.00570762	-0.000415991	-0.0167075	0.0478398	-0.000375508	-4.23288e-05	-7.30974e-05	0.000136633	0.0330011	-7.01685e-05	-6.71736e-05	6.75964e-05	0.00176925	-0.00195491	0.00133961	0.00235213	-0.00344742	-7.15014e-06	0.00269392	0.0046845	-0.0003671	-0.000280215	-0.00169044	0.00013697	0.00157779	17.4021	2.01048	0.110481	6.34548
JALxHAB	-0.0705655	-0.0251363	-0.00933814	0.000410438	-0.000342396	-0.000702798	-0.00114742	-0.0341219	-0.00255825	-0.0227	-0.00256003	-0.00205267	-0.000276363	-0.000675273	-0.00133606	-0.0125249	-4.11951e-05	8.68741e-05	-6.01116e-05	-0.000584737	0.00663787	-0.000183381	-0.016239	0.0391585	-0.000446062	0.000312318	-8.56093e-06	-9.48195e-05	0.0163822	-3.77936e-05	-2.92156e-05	7.53214e-05	0.000875722	-0.00190009	0.00106895	-0.0140048	-0.00358536	0.000135426	-0.00479298	0.0185673	-0.000499436	-0.000248732	-0.00197642	0.00015526	0.00130855	7.25082	6.96495	0.114173	0.760138
JALxBIQ	-0.0308819	0.0135483	-0.000714305	9.74112e-05	6.89775e-05	9.98144e-05	-0.000120833	0.0205353	-0.000707193	0.0297158	0.0109558	0.00276726	-0.000113807	-9.09157e-05	0.000613145	-0.0237555	-4.93082e-05	-8.04179e-05	-7.55817e-05	-0.000213571	0.00210342	-3.47971e-06	0.0212416	-0.0310888	8.33382e-05	-0.000207596	-4.04901e-05	-0.000122883	-0.0170174	6.03349e-05	-0.000527487	-0.00141618	-0.00195201	-0.000953643	-0.00122563	-0.00638864	-0.00164719	6.28814e-05	-0.00716542	0.0022553	-0.000443297	0.000126433	-0.000185939	0.000109978	0.000630928	16.2057	4.21805	0.12146	9.05306
IKExHAB	0.0674909	0.0297763	0.0156996	0.000762219	0.000898222	0.00151923	0.00469885	0.0232306	0.00377393	0.0348848	0.00702456	0.00577533	0.000232824	0.00178752	0.00283373	-0.00979942	0.000146339	-1.21596e-05	0.000183088	0.000516223	-0.00348236	0.000461036	0.0307507	-0.0161441	0.000869499	5.01715e-05	8.09782e-05	-1.77721e-05	-0.0174864	5.51e-06	0.00120283	0.000768374	0.00125546	0.00274554	-0.00150267	0.000770411	0.00299361	8.2704e-05	0.0142512	0.00182655	0.00242276	0.000223999	0.00294562	1.95134e-05	-0.000608408	16.6053	12.3443	0.173545	5.3547
IKExBIQ	0.061269	-0.0272093	-0.00619879	0.000239267	-0.000221082	-0.000858084	-0.00382879	-0.0171312	-0.00114653	-0.0401613	-0.0196263	-0.00748318	-3.7792e-05	-0.000643827	-0.00125223	-0.0147425	-5.33771e-05	8.98557e-05	-6.75329e-05	-0.000415459	0.00296965	-0.000272297	0.00970286	-0.000774759	-7.06314e-05	-0.000283967	-5.97734e-05	-8.768e-05	0.0291843	-7.69664e-05	-2.14614e-05	-0.00115172	-0.000370449	0.0016648	-0.00125216	-0.00975762	0.0033442	-4.29192e-05	0.00464493	-0.00293817	0.000146814	-5.51441e-05	-0.000640611	8.61341e-05	0.0012322	32.0244	8.57683	0.147726	13.0585
Absolute best-parent heterosis (ABPH)	Asparagine	Aspartate	GABA	Glycine	Isoleucine	Lysine	Ornithine	Proline	Phenylalanine	Pyroglutamate	Serine	Threonine	Tryptophan	Tyrosine	Valine	Citrate	Galacturonate	Gluconate	Glucoronate	Glycerate	Lactic Acid	Nicotinic acid	Phosphoric Acid	Fructose	Fructose-6-P	Fucose	Succinate	Galactose	Glucose	Glucose-6-P	Isomaltose	Glycurone	Glucosone	Maltose	Psicose	Sucrose	Trehalose	Erythritol	Myoinositol	Glycerol	Myoinositol-1-P	Xylitol	Putrescine	Uracil	Urea	Capsaicin	Capsiamide	Dinorcapsaicin	Dihydrocapsaicin
HABxBIQ	-0.00816093	-0.00391067	0.00810574	0.000711058	5.90654e-05	0.000340098	0.000790877	0.00694729	-0.000124876	-0.00537229	0.00256769	0.00165712	-0.000116399	0.000262693	0.0010431	-0.013173	-2.7058e-05	-0.000112589	-3.06729e-05	-0.000433193	0.00228638	0.000466207	0.0201041	-0.0122717	1.96747e-05	-0.0010896	5.96983e-05	-0.000140439	-0.00485363	-3.69537e-05	-0.00101857	-0.00336352	-0.00285288	-2.56754e-05	-3.47766e-05	-0.000721672	-0.00203212	-0.000129883	-0.00272261	-0.0152425	0.000294872	-0.000111906	-3.79953e-05	2.4147e-05	0.000574746	14.9575	1.83454	0.0189014	2.56457
BIQxHAB	-0.00853301	0.00171725	-0.00644478	0.000348826	9.84257e-05	0.000252938	0.000748087	-0.0704049	-1.08454e-05	0.00521187	-0.00183273	0.00148091	-0.000110409	0.000295391	-0.000168099	-0.0184634	4.11414e-06	9.56791e-05	2.64383e-05	-0.000538679	-0.000648345	-0.000333219	-0.00232333	-0.0137771	-0.000194859	-0.000724749	-4.31086e-05	3.23657e-06	0.0238557	-9.93764e-05	-0.00146048	-0.00318788	-0.00339753	-0.00238658	-0.000384296	-0.0147064	-0.0019071	-5.93334e-05	-0.00552494	-0.0147304	0.000134986	-1.46271e-06	0.000443202	6.97454e-05	0.000279193	17.0131	2.25497	0.032998	4.90127
JALxIKE	-0.127624	-0.128298	-0.0387634	-0.00315736	-0.00244678	-0.00537353	-0.0109776	-0.137689	-0.00981008	-0.166313	-0.0683846	-0.0285544	-0.000571888	-0.00537098	-0.00937937	-0.035326	-0.000129939	3.20447e-05	-0.00019161	-0.00191207	-0.00473758	-0.000437726	-0.0312722	0.015033	-0.00212872	-0.000187079	-0.000198194	6.64786e-05	0.0102247	-0.000228753	0.000203707	-0.000600478	-0.00373449	-0.00156321	-0.00219669	0.00989905	-0.00627546	-7.37073e-05	-0.00908314	-0.00176744	-0.00174592	-0.000665169	-0.00778133	6.82857e-08	-0.000586381	-5.8399	-8.02091	-0.034099	-3.10513
IKExJAL	-0.0780284	-0.0996735	-0.0252565	-0.00241799	-0.00155105	-0.00400937	-0.0104953	-0.207421	-0.00747125	-0.122565	-0.0545926	-0.0242869	-0.000477412	-0.00306576	-0.00698978	0.00296786	-0.000125445	-7.3232e-05	-0.000172241	-0.00138477	-0.00335259	-0.000261331	-0.0463706	0.0163239	-0.00121203	5.3246e-05	-0.000104039	6.9407e-05	-0.0108865	-0.000163633	0.000127035	-0.00019394	-0.00232438	-0.00215802	-0.00125707	-0.0237789	-0.00220433	-2.57581e-05	-0.00776236	-0.00266539	-0.00167349	-0.000163971	-0.00551713	4.05686e-06	-0.000303747	-1.51945	-5.04135	0.00859142	1.34733
HABxJAL	-0.131581	-0.0382372	-0.0190292	0.000870503	-0.000503831	-0.00126336	-0.00229483	-0.0308584	-0.00416926	-0.0261248	-0.0105264	-0.00308813	-0.000457073	-0.00136807	-0.00229366	-0.0246073	-9.88014e-05	0.000150724	-0.000135289	-0.00100443	0.0056117	-0.000821853	-0.0229646	0.0426396	-0.000810768	-0.000114579	-0.000125723	7.42771e-05	0.0264869	-8.27447e-05	-0.000168718	-2.6345e-05	0.00176282	-0.00279663	0.000799795	0.00100781	-0.00554304	-3.03733e-05	-0.00782202	0.00369694	-0.00153246	-0.000469452	-0.00337184	0.000124854	0.00153423	14.6996	-1.01225	0.101006	5.10127
JALxHAB	-0.130572	-0.0426774	-0.018068	-2.57823e-05	-0.000835048	-0.00144641	-0.00229483	-0.0473185	-0.00456531	-0.0391395	-0.00721029	-0.00381074	-0.000455619	-0.00166477	-0.00301264	-0.0250323	-0.0001205	5.90907e-05	-0.000162243	-0.000908968	0.00654195	-0.000589242	-0.0224961	0.0339583	-0.000881322	0.000240068	-6.11866e-05	-0.000157175	0.009868	-5.03699e-05	-0.00013076	-1.862e-05	0.00086929	-0.00274182	0.000529138	-0.0153491	-0.00568098	0.000112203	-0.0153089	0.0175798	-0.0016648	-0.000437968	-0.00365781	0.000143144	0.00126499	4.54835	3.94222	0.104699	-0.484069
JALxBIQ	-0.0948231	-0.00909594	-0.0124671	-0.000376201	-0.000401688	-0.000692351	-0.00126825	0.000839278	-0.00320597	0.0134194	0.0053086	0.000893538	-0.000413675	-0.00110675	-0.00123772	-0.0243507	-0.000103639	-0.000161585	-0.000152868	-0.000935284	0.000806843	-0.000432952	0.00958227	-0.0495278	-0.000519813	-0.000665454	-9.73493e-05	-0.000178506	-0.027419	3.62929e-06	-0.00103021	-0.00266759	-0.00280416	-0.002034	-0.00178615	-0.00708375	-0.00496635	1.53643e-05	-0.011166	-0.00555269	-0.00166674	-0.00013331	-0.00212422	0.000100323	0.000593836	11.5991	1.09775	0.0977653	6.1742
IKExHAB	0.0577546	-0.0317987	-0.00393635	-0.000732484	-0.000329757	-0.00130535	-0.00128186	-0.0532238	-0.000974503	-0.0476438	-0.0273013	-0.00901667	-2.92286e-06	-0.000900953	-0.00206996	-0.0392207	7.1977e-05	-0.00018004	8.9464e-05	2.62033e-05	-0.0051313	-0.00012759	0.00567399	-0.0244193	-0.000109051	-0.000160584	5.0038e-05	-1.90763e-05	-0.0558952	-7.23516e-05	0.000908416	0.00044652	-0.00208737	0.00145389	-0.00253128	0.000438341	0.00232293	3.86873e-05	0.00990008	-0.00122687	0.00126855	8.46187e-05	-0.00085463	-3.2828e-05	-0.000703259	9.24911	10.0878	0.159325	1.22203
IKExBIQ	0.0475981	-0.0938874	-0.0288576	-0.00129283	-0.00142707	-0.00373122	-0.0098095	-0.126478	-0.00638669	-0.122547	-0.0549492	-0.0223908	-0.00039415	-0.00335864	-0.00633022	-0.0310611	-0.000102765	-0.000131408	-0.000136312	-0.00130296	0.00252137	-0.000884534	-0.0207761	-0.0326891	-0.00121707	-0.000880331	-9.49471e-05	-0.000206963	-0.0131119	-0.000198957	-0.000920151	-0.00281893	-0.00455899	0.000611774	-0.00230148	-0.0121291	0.00279134	-0.00011123	0.00248069	-0.012812	-0.00106548	-0.000265031	-0.00469774	5.5564e-05	0.00114382	31.9773	6.41788	0.147726	13.0489
Relative mid-parent heterosis (rMPH)	Asparagine	Aspartate	GABA	Glycine	Isoleucine	Lysine	Ornithine	Proline	Phenylalanine	Pyroglutamate	Serine	Threonine	Tryptophan	Tyrosine	Valine	Citrate	Galacturonate	Gluconate	Glucoronate	Glycerate	Lactic Acid	Nicotinic acid	Phosphoric Acid	Fructose	Fructose-6-P	Fucose	Succinate	Galactose	Glucose	Glucose-6-P	Isomaltose	Glycurone	Glucosone	Maltose	Psicose	Sucrose	Trehalose	Erythritol	Myoinositol	Glycerol	Myoinositol-1-P	Xylitol	Putrescine	Uracil	Urea	Capsaicin	Capsiamide	Dinorcapsaicin	Dihydrocapsaicin
HABxBIQ	-34.4107	15.2345	178.533	52.5954	19.5283	543.393	#DIV/0!	99.8009	45.0595	-69.4728	53.4209	569.72	2.44312	97.2128	119.298	-0.0506942	-2.23831	-12.8617	-4.47758	-2.61274	51.515	70.1394	25.1006	4.24089	50.5858	-49.5069	26.1116	-2.3546	-0.835605	5.07303	-26.6558	-68.3284	-17.3051	6.37825	-1.22651	2.04603	-51.6454	-33.023	40.3653	-36.8793	16.4457	-4.45124	58.0752	13.1584	51.324	300.699	40.6193	232.913	161.427
BIQxHAB	-37.4402	87.1365	-54.896	27.1405	29.0115	421.529	#DIV/0!	-93.9702	59.0659	71.1404	-12.5255	513.09	5.91611	108.21	0.606948	-3.85666	31.2432	32.3824	39.3997	-10.3304	8.15956	-44.3342	3.02996	3.67927	-7.27324	-23.8495	-15.8777	12.7075	23.9933	-39.0586	-55.089	-62.3818	-22.0009	-64.3335	-31.7074	-19.6675	-43.6605	-10.9585	10.5409	-34.6369	8.9959	7.42342	185.747	26.2251	25.2254	328.459	49.458	332.04	217.83
JALxIKE	-89.9882	-91.5451	-74.0453	-61.8892	-80.9699	-89.2709	-86.1978	-35.304	-87.6864	-94.2373	-82.985	-91.421	-72.7897	-91.7628	-79.1283	-10.9708	-56.3567	81.4783	-60.8171	-67.7237	-42.0246	-14.854	-9.0006	11.813	-81.2005	-6.44733	-53.0629	14.5088	63.0358	-59.2243	79.2071	-13.3792	-5.37692	18.2311	-62.4275	18.2641	-83.2716	-23.1862	-16.4433	2.49184	-38.3472	-46.292	-92.5933	13.1558	-42.3203	-25.4791	-48.7803	-43.9066	-7.49957
IKExJAL	-32.2921	-60.4472	-38.1437	-40.0874	-38.5922	-52.2847	-79.4316	-86.5508	-58.6735	-53.1027	-53.4175	-66.2842	-59.4468	-34.1556	-48.3942	11.8464	-54.3303	31.6486	-54.3835	-47.274	-22.5761	-4.57726	-19.9136	12.3479	-34.2506	25.4519	-24.7576	14.8353	31.4408	-35.6316	69.0799	16.0722	13.669	-0.787923	-28.0824	-34.874	13.3352	-2.17542	-9.00142	-5.0064	-36.746	-8.58522	-55.5689	14.458	-19.9669	67.3275	4.2327	136.258	146.617
HABxJAL	-93.901	-67.9195	-57.2628	68.8966	-1.26215	-60.1774	-100	-29.6263	-65.266	-40.6546	-47.6964	-60.8759	-58.82	-28.8295	-21.4915	-8.74222	-13.2242	47.0804	-15.9838	-32.5686	104.298	-36.8845	-14.7494	19.1661	-38.5556	-4.39031	-24.2285	15.2108	31.3618	-35.4114	-6.38833	3.97107	16.4635	-44.2376	78.4677	3.69192	-70.5744	-2.62652	20.1089	31.1702	-10.8944	-23.5511	-73.0157	38.1936	134.907	144.878	25.5236	291.382	90.3696
JALxHAB	-92.5774	-82.4912	-51.9186	21.6402	-38.6575	-81.3717	-100	-57.2368	-77.2208	-95.2837	-20.7796	-93.9489	-58.5122	-51.4237	-46.5312	-9.0493	-27.9416	22.9127	-28.9768	-27.9976	121.297	-16.2597	-14.3358	15.6881	-45.7998	32.3934	-2.83757	-10.5558	15.5684	-19.073	-2.77846	4.42488	8.14888	-42.9971	62.6139	-21.982	-73.3984	49.7471	-35.7774	123.545	-14.8217	-20.905	-85.3678	43.2938	111.886	60.3653	88.422	301.122	10.8256
JALxBIQ	-42.7202	53.4063	-4.77374	5.23927	7.59911	12.2451	-10.5309	76.8456	-25.0672	123.989	96.7572	133.733	-32.3587	-7.06517	22.734	-15.6792	-28.5999	-18.5921	-32.5373	-12.6296	31.5211	-0.315131	19.6912	-11.3776	10.3391	-15.3803	-13.6117	-12.0919	-15.5959	39.1726	-31.8573	-46.4691	-16.839	-22.8118	-72.6733	-9.7166	-44.9896	21.2063	-35.9854	10.3221	-13.3864	11.2956	-9.03362	32.649	53.6499	344.621	54.2209	512.595	312.322
IKExHAB	260.051	39.9653	54.3384	25.7931	55.4101	51.5928	78.5668	15.5632	62.335	38.7984	16.7269	37.9486	44.0281	59.344	46.4664	-6.30914	102.701	-5.08651	92.0316	22.8994	-48.2504	35.1778	23.2791	-6.83694	57.3084	6.07671	28.9193	-2.12941	-23.8454	2.09158	183.486	59.7294	16.9425	120.116	-68.4278	1.24192	141.308	32.8928	197.062	14.0905	72.1386	19.6497	66.4321	6.12865	-49.8357	225.684	475.202	1220.36	129.552
IKExBIQ	278.263	-39.2052	-23.962	8.20045	-13.4557	-29.6288	-64.0189	-14.7208	-20.6116	-44.596	-47.8708	-49.5471	-9.2583	-21.563	-21.1377	-8.75321	-31.8737	30.7262	-30.1776	-22.3746	35.2776	-21.1579	7.65855	-0.298248	-5.23452	-23.4442	-21.6742	-9.20444	37.7939	-35.095	-1.70353	-43.7622	-4.4871	81.3245	-57.563	-15.2288	373.669	-15.5657	33.7881	-14.8517	4.44838	-5.15627	-15.3361	29.0381	100.4	65751.4	343.056	#DIV/0!	128472
Relative best-parent heterosis (rBPH)	Asparagine	Aspartate	GABA	Glycine	Isoleucine	Lysine	Ornithine	Proline	Phenylalanine	Pyroglutamate	Serine	Threonine	Tryptophan	Tyrosine	Valine	Citrate	Galacturonate	Gluconate	Glucoronate	Glycerate	Lactic Acid	Nicotinic acid	Phosphoric Acid	Fructose	Fructose-6-P	Fucose	Succinate	Galactose	Glucose	Glucose-6-P	Isomaltose	Glycurone	Glucosone	Maltose	Psicose	Sucrose	Trehalose	Erythritol	Myoinositol	Glycerol	Myoinositol-1-P	Xylitol	Putrescine	Uracil	Urea	Capsaicin	Capsiamide	Dinorcapsaicin	Dihydrocapsaicin
HABxBIQ	-50.3245	-30.2442	87.57	48.6884	13.5149	283.24	#DIV/0!	9.54141	-9.56285	-70.0418	33.4786	388.252	-39.7182	81.1633	87.3065	-8.66049	-22.9156	-21.9171	-19.7882	-24.5534	28.6886	64.5752	18.7856	-4.20718	3.6524	-60.2784	23.9681	-13.1023	-4.06107	-19.913	-47.1885	-78.2399	-22.925	-0.717712	-2.97899	-1.08612	-72.8573	-37.7525	-17.111	-51.3955	13.3773	-11.1841	-5.99501	6.51325	50.4643	101.655	37.7928	66.4566	31.0259
BIQxHAB	-52.6189	13.2808	-69.626	23.8853	22.521	210.651	#DIV/0!	-96.6942	-0.830531	67.9503	-23.8958	346.967	-37.6746	91.2658	-14.0697	-12.1386	3.4843	18.6253	17.0563	-30.5323	-8.13517	-46.1547	-2.17095	-4.72328	-36.1736	-40.0944	-17.3075	0.301957	19.9603	-53.5502	-67.6618	-74.1543	-27.3017	-66.7126	-32.9191	-22.1332	-68.3752	-17.2461	-34.723	-49.6688	6.12384	-0.146186	69.9297	18.8127	24.5139	115.625	46.4538	116.02	59.295
JALxIKE	-93.6827	-94.281	-79.8782	-70.9546	-85.8815	-93.1409	-91.7749	-60.9997	-90.8112	-96.4459	-89.6008	-95.1469	-74.8002	-94.2177	-85.2503	-19.1218	-57.3081	9.11993	-61.8938	-69.6736	-53.4341	-23.0478	-19.8968	5.89976	-85.2928	-20.9755	-55.9356	6.92038	10.358	-67.024	17.6668	-33.4311	-34.7714	-29.7141	-68.1228	15.2165	-89.9009	-29.6007	-37.9847	-12.5875	-38.4989	-48.2336	-94.4992	0.019707	-44.5687	-62.7333	-73.5885	-71.9533	-53.7453
IKExJAL	-57.277	-73.246	-52.0451	-54.3388	-54.4414	-69.4956	-87.7428	-91.8925	-69.1608	-71.0764	-71.5299	-80.9273	-62.4431	-53.7795	-63.5311	1.60648	-55.3259	-20.8418	-55.6371	-50.4593	-37.8131	-13.76	-29.503	6.40638	-48.5632	5.97001	-29.3626	7.22522	-11.0285	-47.9443	11.0173	-10.7975	-21.6421	-41.0205	-38.9839	-36.5522	-31.5788	-10.3444	-32.4614	-18.9826	-36.9016	-11.89	-67.002	1.1708	-23.0867	-16.3222	-46.2523	18.129	23.3204
HABxJAL	-96.5875	-79.6399	-71.2278	37.3147	-36.5527	-78.6012	-100	-42.3809	-78.3701	-64.8854	-62.0289	-78.3204	-70.1492	-59.4129	-50.4335	-16.3054	-43.5752	37.0386	-43.7011	-41.6302	100.779	-53.5869	-19.2119	16.7341	-57.5339	-11.0555	-35.4824	7.7322	23.7038	-39.266	-14.6324	-1.46674	16.3938	-53.1594	35.5936	1.54918	-79.4084	-10.2803	-32.7109	23.0822	-33.7919	-34.0415	-84.3683	33.6773	126.471	99.9022	-9.28694	213.136	61.7146
JALxHAB	-95.8469	-88.8879	-67.6299	-1.10518	-60.5823	-89.9901	-100	-64.9873	-85.8147	-97.2094	-42.488	-96.6469	-69.926	-72.2979	-66.2423	-16.587	-53.145	14.5209	-52.4076	-37.6735	117.485	-38.4201	-18.82	13.3271	-62.5406	23.1639	-17.2685	-16.3618	8.83113	-23.9027	-11.3404	-1.03665	8.08419	-52.1174	23.5484	-23.5942	-81.3846	37.9766	-64.0203	109.761	-36.71	-31.7585	-91.5237	38.6107	104.277	30.9117	36.1683	220.929	-5.85622
JALxBIQ	-69.6052	-18.9449	-46.6652	-16.1261	-29.1422	-43.0753	-55.2654	1.80805	-60.263	33.3292	31.2819	22.6617	-63.4887	-48.0642	-27.2151	-16.0091	-45.7086	-31.4549	-49.3794	-38.7642	10.1239	-28.2296	8.01642	-16.9799	-36.8871	-36.8141	-27.4745	-16.6538	-22.9417	1.72226	-47.7282	-62.0516	-22.5335	-38.6629	-79.49	-10.6611	-71.1468	4.46585	-46.695	-18.7229	-36.7529	-9.66672	-53.1509	28.9528	48.9518	124.6	10.0714	206.297	106.866
IKExHAB	161.826	-23.3676	-8.11149	-16.4609	-11.5744	-22.6261	-10.7166	-23.5795	-9.02091	-27.629	-35.7715	-30.0447	-0.382296	-15.8045	-18.8142	-21.2299	33.1918	-44.2428	30.5793	0.954814	-57.8748	-6.71804	3.61004	-9.99127	-4.36942	-15.4945	16.0917	-2.2821	-50.0221	-21.1989	95.6268	27.7638	-19.412	40.6409	-78.4989	0.702853	83.2839	13.0943	85.471	-7.66009	28.1108	6.61422	-10.3789	-8.8548	-53.4522	62.8592	207.815	560.18	14.784
IKExBIQ	133.368	-68.9941	-59.4658	-29.0534	-50.0899	-64.6743	-82.0095	-56.033	-59.1211	-71.0658	-71.997	-74.6092	-51.553	-58.9172	-57.5362	-16.8132	-47.3893	-25.5806	-46.5922	-47.4782	28.4379	-46.5737	-13.2187	-11.207	-48.7652	-48.7014	-30.5341	-19.3086	-10.9709	-58.2941	-42.6291	-65.572	-36.6349	19.7338	-71.3724	-18.2544	192.795	-32.3305	15.5906	-43.2003	-23.6107	-20.7161	-57.051	16.982	86.938	33361.7	137.75	#DIV/0!	66028.2
log10 relative mid-parent heterosis (rMPH)	Asparagine	Aspartate	GABA	Glycine	Isoleucine	Lysine	Ornithine	Proline	Phenylalanine	Pyroglutamate	Serine	Threonine	Tryptophan	Tyrosine	Valine	Citrate	Galacturonate	Gluconate	Glucoronate	Glycerate	Lactic Acid	Nicotinic acid	Phosphoric Acid	Fructose	Fructose-6-P	Fucose	Succinate	Galactose	Glucose	Glucose-6-P	Isomaltose	Glycurone	Glucosone	Maltose	Psicose	Sucrose	Trehalose	Erythritol	Myoinositol	Glycerol	Myoinositol-1-P	Xylitol	Putrescine	Uracil	Urea	Capsaicin	Capsiamide	Dinorcapsaicin	Dihydrocapsaicin
HABxBIQ	1.53669	1.18283	2.25172	1.72095	1.29066	2.73511		1.99913	1.65379	1.84181	1.72771	2.75566	0.387945	1.98772	2.07663	-1.29504	0.349921	1.1093	0.651044	0.417097	1.71193	1.84596	1.39968	0.627457	1.70403	1.69467	1.41683	0.371918	-0.0779989	0.705268	1.42579	1.8346	1.23817	0.804701	0.0886697	0.310912	1.71303	1.51882	1.60601	1.56678	1.21605	0.648481	1.76399	1.1192	1.71032	2.47813	1.60873	2.36719	2.20798
BIQxHAB	1.57334	1.9402	1.73954	1.43362	1.46257	2.62483		1.97299	1.77134	1.85212	1.0978	2.71019	0.772036	2.03427	-0.216848	0.586211	1.49476	1.51031	1.59549	1.01412	0.911666	1.64674	0.481436	0.565762	0.861728	1.37748	1.20079	1.10406	1.38009	1.59172	1.74106	1.79506	1.34244	1.80844	1.50116	1.29375	1.64009	1.03975	1.02288	1.53954	0.954045	0.870604	2.26892	1.41872	1.40184	2.51648	1.69424	2.52119	2.33812
JALxIKE	1.95419	1.96164	1.8695	1.79162	1.90832	1.95071	1.9355	1.54782	1.94293	1.97422	1.919	1.96105	1.86207	1.96267	1.89833	1.04024	1.75095	1.91104	1.78403	1.83074	1.6235	1.17184	0.954271	1.07236	1.90956	0.80938	1.72479	1.16163	1.79959	1.7725	1.89876	1.12643	0.730533	1.26081	1.79538	1.2616	1.9205	1.36523	1.21599	0.396519	1.58373	1.66551	1.96658	1.11912	1.62655	1.40618	1.68824	1.64253	0.875036
IKExJAL	1.5091	1.78138	1.58142	1.60301	1.5865	1.71837	1.89999	1.93727	1.76844	1.72512	1.72768	1.82141	1.77413	1.53346	1.68479	1.07359	1.73504	1.50036	1.73547	1.67462	1.35365	0.660605	1.29915	1.09159	1.53467	1.40572	1.39371	1.1713	1.49749	1.55183	1.83935	1.20607	1.13574	-0.103516	1.44843	1.5425	1.125	0.337543	0.954311	0.699525	1.56521	0.933751	1.74483	1.16011	1.30031	1.82819	0.626618	2.13436	2.16618
HABxJAL	1.97267	1.83199	1.75787	1.8382	0.101111	1.77943		1.47168	1.81469	1.60911	1.67849	1.78445	1.76953	1.45984	1.33227	0.941622	1.12137	1.67284	1.20368	1.5128	2.01828	1.56684	1.16877	1.28253	1.58609	0.642495	1.38433	1.18215	1.4964	1.54914	0.805388	0.598907	1.21652	1.64579	1.89469	0.567252	1.84865	0.419381	1.30339	1.49374	1.0372	1.37201	1.86342	1.58199	2.13003	2.161	1.40694	2.46446	1.95602
JALxHAB	1.9665	1.91641	1.71532	1.33526	1.58723	1.91047		1.75768	1.88773	1.97902	1.31764	1.97289	1.76725	1.71116	1.66774	0.956615	1.44625	1.36008	1.46205	1.44712	2.08385	1.21111	1.15642	1.19557	1.66086	1.51046	0.452946	1.02349	1.19224	1.28042	0.443803	0.645902	0.911098	1.63344	1.79667	1.34207	1.86569	1.69677	1.55361	2.09182	1.1709	1.32025	1.93129	1.63643	2.04878	1.78079	1.94656	2.47874	1.03445
JALxBIQ	1.63063	1.72759	0.678859	0.71927	0.880763	1.08796		1.88562	1.39911	2.09338	1.98568	2.12624	1.50999	0.849123	1.35668	1.19532	1.45636	1.26933	1.51238	1.10139	1.4986	-0.501508	1.29427	1.05605	1.01448	1.18696	1.13391	1.0825	1.19301	1.59298	1.50321	1.66716	1.22632	1.35816	1.86137	0.987514	1.65311	1.32646	1.55613	1.01377	1.12666	1.05291	0.955862	1.51387	1.72957	2.53734	1.73417	2.70977	2.4946
IKExHAB	2.41506	1.60168	1.73511	1.4115	1.74359	1.71259	1.89524	1.1921	1.79473	1.58881	1.22342	1.5792	1.64373	1.77338	1.66714	0.79997	2.01157	0.70642	1.96394	1.35982	1.6835	1.54627	1.36697	0.834862	1.75822	0.783668	1.46119	0.328259	1.3774	0.320474	2.2636	1.77619	1.22898	2.0796	1.83523	0.094093	2.15017	1.5171	2.2946	1.14893	1.85817	1.29336	1.82238	0.787365	1.69754	2.3535	2.67688	3.08649	2.11245
IKExBIQ	2.44446	1.59334	1.37952	0.913838	1.12891	1.47171		1.16793	1.31411	1.6493	1.68007	1.69502	0.966531	1.33371	1.32506	0.942167	1.50343	1.48751	1.47968	1.34976	1.5475	1.32547	0.884146	-0.525422	0.718877	1.37004	1.33594	0.963997	1.57742	1.54525	0.23135	1.6411	0.651966	1.91022	1.76014	1.18267	2.57249	1.19217	1.52876	1.17178	0.648202	0.712335	1.18571	1.46297	2.00173	4.81791	2.53536	#DIV/0!	5.10881
log10 relative best-parent heterosis (rBPH)	Asparagine	Aspartate	GABA	Glycine	Isoleucine	Lysine	Ornithine	Proline	Phenylalanine	Pyroglutamate	Serine	Threonine	Tryptophan	Tyrosine	Valine	Citrate	Galacturonate	Gluconate	Glucoronate	Glycerate	Lactic Acid	Nicotinic acid	Phosphoric Acid	Fructose	Fructose-6-P	Fucose	Succinate	Galactose	Glucose	Glucose-6-P	Isomaltose	Glycurone	Glucosone	Maltose	Psicose	Sucrose	Trehalose	Erythritol	Myoinositol	Glycerol	Myoinositol-1-P	Xylitol	Putrescine	Uracil	Urea	Capsaicin	Capsiamide	Dinorcapsaicin	Dihydrocapsaicin
HABxBIQ	1.70178	1.48064	1.94236	1.68743	1.13081	2.45215		0.979613	0.980587	1.84536	1.52477	2.58911	1.59899	1.90936	1.94105	0.937542	1.36013	1.34078	1.29641	1.39011	1.45771	1.81007	1.27382	0.623991	0.562579	1.78016	1.37963	1.11735	0.60864	1.29914	1.67384	1.89343	1.36031	-0.14405	0.474069	0.0358783	1.86247	1.57695	1.23327	1.71092	1.12637	1.0486	0.77779	0.813797	1.70298	2.00713	1.57741	1.82254	1.49172
BIQxHAB	1.72114	1.12322	1.84277	1.37813	1.35259	2.32356		1.9854	-0.0806441	1.83219	1.37832	2.54029	1.57605	1.96031	1.14828	1.08417	0.542115	1.2701	1.23189	1.48476	0.910367	1.66422	0.33665	0.674244	1.55839	1.60308	1.23823	-0.520055	1.30017	1.72876	1.83034	1.87014	1.43619	1.82421	1.51745	1.34504	1.8349	1.23669	1.54062	1.69608	0.787024	-0.835094	1.84466	1.27445	1.38941	2.06305	1.66702	2.06453	1.77302
JALxIKE	1.97166	1.97442	1.90243	1.85098	1.9339	1.96914	1.96272	1.78533	1.95814	1.98428	1.95231	1.97839	1.8739	1.97413	1.9307	1.28153	1.75822	0.959992	1.79165	1.84307	1.72782	1.36263	1.29878	0.770835	1.93091	1.32171	1.74769	0.84013	1.01528	1.82623	1.24716	1.52415	1.54122	1.47296	1.83329	1.18232	1.95376	1.4713	1.57961	1.09994	1.58545	1.68335	1.97543	-1.70538	1.64903	1.7975	1.86681	1.85705	1.73034
IKExJAL	1.75798	1.86478	1.71638	1.73511	1.73593	1.84196	1.94321	1.96328	1.83986	1.85173	1.85449	1.90809	1.79548	1.73062	1.80299	0.205877	1.74293	1.31894	1.74536	1.70294	1.57764	1.13862	1.46987	0.806612	1.68631	0.775975	1.46779	0.858851	1.04252	1.68074	1.04207	1.03332	1.3353	1.613	1.59088	1.56291	1.4994	1.01471	1.51137	1.27835	1.56705	1.07518	1.82609	0.0684809	1.36336	1.21278	1.66513	1.25837	1.36774
HABxJAL	1.98492	1.90113	1.85265	1.57188	1.56292	1.89543		1.62717	1.89415	1.81215	1.79259	1.89387	1.84602	1.77388	1.70272	1.21233	1.63924	1.56865	1.64049	1.61941	2.00337	1.72906	1.28357	1.2236	1.75992	1.04358	1.55001	0.888303	1.37482	1.59402	1.16531	0.166352	1.21468	1.72558	1.55137	0.190101	1.89987	1.01201	1.51469	1.36328	1.52881	1.53201	1.92618	1.52734	2.10199	1.99958	0.967873	2.32866	1.79039
JALxHAB	1.98158	1.94884	1.83014	0.0434317	1.78235	1.95419		1.81283	1.93356	1.98771	1.62827	1.98519	1.84464	1.85913	1.82114	1.21977	1.72546	1.16199	1.71939	1.57604	2.06998	1.58456	1.27462	1.12473	1.79616	1.36481	1.23725	1.21383	0.946016	1.37845	1.05463	0.0156339	0.907636	1.71698	1.37196	1.37281	1.91054	1.57952	1.80632	2.04045	1.56478	1.50186	1.96153	1.58671	2.01819	1.49012	1.55833	2.34425	0.767617
JALxBIQ	1.84264	1.27749	1.66899	1.20753	1.46452	1.63423		0.257211	1.78005	1.52283	1.49529	1.35529	1.8027	1.68182	1.43481	1.20437	1.66	1.49769	1.69355	1.58843	1.00535	1.4507	0.903981	1.22994	1.56687	1.56601	1.43893	1.22151	1.36063	0.236098	1.67877	1.79275	1.35283	1.58729	1.90031	1.0278	1.85216	0.649904	1.66927	1.27237	1.56529	0.985279	1.72551	1.46169	1.68977	2.09552	1.00309	2.31449	2.02884
IKExHAB	2.20905	1.36861	0.909101	1.21645	1.0635	1.35461	1.03006	1.37253	0.95525	1.44137	1.55354	1.47777	-0.417601	1.19878	1.27448	1.32695	1.52103	1.64584	1.48543	-0.020081	1.76249	0.827243	0.557513	0.999621	0.640424	1.19018	1.2066	0.358335	1.69916	1.32631	1.98058	1.44348	1.28807	1.60896	1.89486	-0.153135	1.92056	1.11708	1.93182	0.884234	1.44887	0.820479	1.01615	0.947179	1.72797	1.79837	2.31768	2.74833	1.16979
IKExBIQ	2.12505	1.83881	1.77427	1.4632	1.69975	1.81073		1.74844	1.77174	1.85166	1.85731	1.87279	1.71225	1.77024	1.75994	1.22565	1.67568	1.40791	1.66831	1.67649	1.4539	1.66814	1.12119	1.04949	1.68811	1.68754	1.48478	1.28575	1.04024	1.76562	1.62971	1.81672	1.56389	1.29521	1.85353	1.26137	2.28509	1.50961	1.19286	1.63549	1.37311	1.31631	1.75626	1.22999	1.93921	4.52325	2.13909	#DIV/0!	4.81973
[truncated: 2 more columns]

## Sheet: Intra_F1
PERICARP
Parents	Asparagine	Aspartate	GABA	Glycine	Isoleucine	Lysine	Ornithine	Proline	Phenylalanine	Pyroglutamate	Serine	Threonine	Tryptophan	Tyrosine	Valine	Citrate	Galacturonate	Gluconate	Glucoronate	Glycerate	Lactic Acid	Nicotinic acid	Phosphoric Acid	Fructose	Fructose-6-P	Fucose	Succinate	Galactose	Glucose	Glucose-6-P	Isomaltose	Glycurone	Glucosone	Maltose	Psicose	Sucrose	Trehalose	Erythritol	Myoinositol	Glycerol	Myoinositol-1-P	Xylitol	Putrescine	Uracil	Urea
C. chinense	0.00751451	0.00587708	0.00378051	0.0020401	0.0010591	0.000319888	0	0.0189943	0.000814155	0.00944281	0.00788208	0.000543951	0.000115299	0.000791159	0.00193829	0.145398	0.000165776	0.000521816	0.000214041	0.000830346	0.00844931	0.000569652	0.113301	0.278398	0.00024559	0.00115144	0.000198436	0.00108207	0.133028	0.000145563	0.00080757	0.00109453	0.00994312	0.00224431	0.00102641	0.0486081	0.000870968	0.00027114	0.0104718	0.0245909	0.00393396	0.000969392	0.000854129	0.000471569	0.00152894
C. annuum	0.0117175	0.0188891	0.0070407	0.00243996	0.00105514	0.000305503	2.11665e-05	0.050513	0.00128446	0.0256061	0.00624878	0.00152403	0.000240968	0.000931911	0.00306303	0.10924	0.000109584	0.000721022	0.000153849	0.00131007	0.0067525	0.000600615	0.111546	0.278199	0.00124956	0.000746732	0.000188251	0.000946418	0.141907	0.000159111	0.00150198	0.00147645	0.0150395	0.00288995	0.00143202	0.0709638	0.00340541	0.00032737	0.0246717	0.0105256	0.0035732	0.00109108	0.0012621	0.00045371	0.00151296
HABxBIQ	36.8091	162.619	46.9021	8.65077	0.821321	77.2209	#DIV/0!	311.942	49.5124	55.2011	125.55	415.566	143.347	4.17085	33.6857	-25.1086	17.085	41.855	24.405	102.921	21.427	8.54218	4.11313	-12.4999	254.829	2.21676	-1.59065	-38.0052	0.966254	63.582	69.9596	53.1155	36.5681	42.3701	7.18113	38.0589	52.9191	21.1101	82.1242	23.7453	39.4179	14.0021	88.1215	9.35669	66.324
BIQxHAB	870.039	837.658	503.31	18.9271	73.5955	740.996	#DIV/0!	371.984	432.598	376.495	238.362	1758.52	342.065	220.676	183.274	-25.4833	53.2511	25.838	59.3761	118.296	-3.91293	17.5212	10.7288	-11.8066	618.899	-21.8667	79.99	-12.66	-7.09149	71.329	41.8712	211.769	34.0314	27.5016	138.848	38.7424	238.804	18.7848	125.008	39.4907	31.0188	21.5645	280.819	2.89934	-5.63632
JALxIKE	56.6752	36.338	-41.9931	-18.898	61.1259	213.762	8858.13	-76.5313	28.4459	53.9038	68.2137	139.055	-59.9599	63.6725	-27.2255	11.5152	34.4394	-19.9424	32.8774	27.6917	4.12545	14.8765	-24.5383	-11.5075	-32.5208	53.1574	0.0139631	-13.0821	-15.3926	-12.1094	-34.712	-19.105	-19.1943	-24.8738	-15.48	-36.9279	-37.3693	-9.93443	-28.2403	59.4179	17.0724	11.1857	164.172	-2.57145	7.74884
IKExJAL	139.351	157.327	18.0129	23.94	30.2624	183.227	5103.73	-33.1657	429.048	177.082	287.069	258.923	99.2652	117.676	28.1092	31.8128	49.6161	-51.8698	36.627	23.1531	57.5106	-34.8781	3.66698	-6.16555	-42.216	94.8457	-9.01446	6.1319	-30.97	8.76605	-78.2601	-48.3513	-42.7047	-31.4861	28.5615	-9.3397	-22.9555	14.7749	-61.4003	60.5552	2.98016	-7.04466	228.713	-2.72366	47.0744
Average	275.718	298.486	131.558	8.15497	41.4513	303.801	#DIV/0!	143.557	234.901	165.67	179.799	643.016	131.179	101.549	54.4607	-1.81597	38.5979	-1.02981	38.3214	68.0155	19.7875	1.51545	-1.50735	-10.4949	199.748	32.0883	17.3497	-14.4038	-13.1219	32.8919	-0.285318	49.3571	2.17516	3.37793	39.7778	7.63341	57.8496	11.1838	29.3728	45.8023	22.6223	9.92692	190.456	1.74023	28.8777
StDev	398.694	364.149	250.585	19.1252	32.6411	297.278	#DIV/0!	231.086	226.399	151.957	100.55	752.239	165.503	91.9571	90.1691	28.3508	16.4946	42.8306	14.9385	49.6158	27.2808	24.5531	15.6898	2.91601	311.564	52.2361	41.945	18.1064	13.6449	40.9327	68.2563	116.37	39.4485	37.0405	68.4514	37.2705	126.971	14.3199	88.4831	17.601	16.0126	12.1334	83.2512	5.71171	33.5211
Normalized	Asparagine	Aspartate	GABA	Glycine	Isoleucine	Lysine	Ornithine	Proline	Phenylalanine	Pyroglutamate	Serine	Threonine	Tryptophan	Tyrosine	Valine	Citrate	Galacturonate	Gluconate	Glucoronate	Glycerate	Lactic Acid	Nicotinic acid	Phosphoric Acid	Fructose	Fructose-6-P	Fucose	Succinate	Galactose	Glucose	Glucose-6-P	Isomaltose	Glycurone	Glucosone	Maltose	Psicose	Sucrose	Trehalose	Erythritol	Myoinositol	Glycerol	Myoinositol-1-P	Xylitol	Putrescine	Uracil	Urea
HABxBIQ	-0.59923	-0.373106	-0.337833	0.025924	-1.24475	-0.762183		0.728667	-0.818857	-0.726979	-0.539522	-0.302364	0.0735189	-1.05895	-0.230401	-0.821585	-1.30424	1.00127	-0.931579	0.703521	0.0600968	0.286185	0.358225	-0.687597	0.176788	-0.571856	-0.451553	-1.30348	1.03249	0.749769	1.02913	0.032297	0.871845	1.05269	-0.476201	0.816342	-0.0388316	0.693175	0.596174	-1.25317	1.0489	0.335863	-1.22923	1.33348	1.1171
BIQxHAB	1.49067	1.48064	1.48354	0.563245	0.984777	1.47066		0.988493	0.873223	1.3874	0.582431	1.48291	1.27421	1.29546	1.42857	-0.834803	0.888365	0.627305	1.40943	1.0134	-0.868759	0.651882	0.779878	-0.449823	1.34531	-1.0329	1.49339	0.0963094	0.441956	0.93903	0.617621	1.39565	0.807541	0.651277	1.44732	0.83468	1.42516	0.530796	1.08083	-0.358592	0.524368	0.959136	1.08542	0.202935	-1.02962
JALxIKE	-0.549403	-0.719891	-0.692583	-1.41452	0.602756	-0.30288		-0.95241	-0.911908	-0.735516	-1.10975	-0.669949	-1.1549	-0.41189	-0.905923	0.470221	-0.252113	-0.441568	-0.364426	-0.812721	-0.574106	0.544171	-1.46789	-0.347262	-0.745492	0.403343	-0.413297	0.073	-0.166407	-1.0994	-0.504374	-0.588315	-0.541705	-0.762726	-0.807256	-1.19562	-0.749926	-1.47475	-0.65112	0.773574	-0.346596	0.103747	-0.315723	-0.754884	-0.630316
IKExJAL	-0.342035	-0.387639	-0.45312	0.825353	-0.342785	-0.405594		-0.76475	0.857542	0.0750951	1.06684	-0.510601	-0.192831	0.175377	-0.292245	1.18617	0.667987	-1.187	-0.113423	-0.904196	1.38277	-1.48224	0.329789	1.48468	-0.776609	1.20142	-0.628542	1.13417	-1.30803	-0.589403	-1.14238	-0.839637	-1.13768	-0.94124	-0.163858	-0.455403	-0.636406	0.250775	-1.02588	0.838188	-1.22667	-1.39875	0.459535	-0.781532	0.542843
Values	Asparagine	Aspartate	GABA	Glycine	Isoleucine	Lysine	Ornithine	Proline	Phenylalanine	Pyroglutamate	Serine	Threonine	Tryptophan	Tyrosine	Valine	Citrate	Galacturonate	Gluconate	Glucoronate	Glycerate	Lactic Acid	Nicotinic acid	Phosphoric Acid	Fructose	Fructose-6-P	Fucose	Succinate	Galactose	Glucose	Glucose-6-P	Isomaltose	Glycurone	Glucosone	Maltose	Psicose	Sucrose	Trehalose	Erythritol	Myoinositol	Glycerol	Myoinositol-1-P	Xylitol	Putrescine	Uracil	Urea
HABxBIQ	-0.59923	-0.373106	-0.337833	0.025924	-1.24475	-0.762183		0.728667	-0.818857	-0.726979	-0.539522	-0.302364	0.0735189	-1.05895	-0.230401	-0.821585	-1.30424	1.00127	-0.931579	0.703521	0.0600968	0.286185	0.358225	-0.687597	0.176788	-0.571856	-0.451553	-1.30348	1.03249	0.749769	1.02913	0.032297	0.871845	1.05269	-0.476201	0.816342	-0.0388316	0.693175	0.596174	-1.25317	1.0489	0.335863	-1.22923	1.33348	1.1171
BIQxHAB	1.49067	1.48064	1.48354	0.563245	0.984777	1.47066		0.988493	0.873223	1.3874	0.582431	1.48291	1.27421	1.29546	1.42857	-0.834803	0.888365	0.627305	1.40943	1.0134	-0.868759	0.651882	0.779878	-0.449823	1.34531	-1.0329	1.49339	0.0963094	0.441956	0.93903	0.617621	1.39565	0.807541	0.651277	1.44732	0.83468	1.42516	0.530796	1.08083	-0.358592	0.524368	0.959136	1.08542	0.202935	-1.02962
JALxIKE	-0.549403	-0.719891	-0.692583	-1.41452	0.602756	-0.30288		-0.95241	-0.911908	-0.735516	-1.10975	-0.669949	-1.1549	-0.41189	-0.905923	0.470221	-0.252113	-0.441568	-0.364426	-0.812721	-0.574106	0.544171	-1.46789	-0.347262	-0.745492	0.403343	-0.413297	0.073	-0.166407	-1.0994	-0.504374	-0.588315	-0.541705	-0.762726	-0.807256	-1.19562	-0.749926	-1.47475	-0.65112	0.773574	-0.346596	0.103747	-0.315723	-0.754884	-0.630316
IKExJAL	-0.342035	-0.387639	-0.45312	0.825353	-0.342785	-0.405594		-0.76475	0.857542	0.0750951	1.06684	-0.510601	-0.192831	0.175377	-0.292245	1.18617	0.667987	-1.187	-0.113423	-0.904196	1.38277	-1.48224	0.329789	1.48468	-0.776609	1.20142	-0.628542	1.13417	-1.30803	-0.589403	-1.14238	-0.839637	-1.13768	-0.94124	-0.163858	-0.455403	-0.636406	0.250775	-1.02588	0.838188	-1.22667	-1.39875	0.459535	-0.781532	0.542843
Max	1.49339
Min	-1.48224
	-1.5	-1	-0.5	0	0.5	1	1.5
PLACENTA
Parents	Asparagine	Aspartate	GABA	Glycine	Isoleucine	Lysine	Ornithine	Proline	Phenylalanine	Pyroglutamate	Serine	Threonine	Tryptophan	Tyrosine	Valine	Citrate	Galacturonate	Gluconate	Glucoronate	Glycerate	Lactic Acid	Nicotinic acid	Phosphoric Acid	Fructose	Fructose-6-P	Fucose	Succinate	Galactose	Glucose	Glucose-6-P	Isomaltose	Glycurone	Glucosone	Maltose	Psicose	Sucrose	Trehalose	Erythritol	Myoinositol	Glycerol	Myoinositol-1-P	Xylitol	Putrescine	Uracil	Urea	Capsaicin	Capsiamide	Dinorcapsaicin	Dihydrocapsaicin
C. chinense	0.012282	0.00782722	0.00623338	0.00142303	0.000415052	7.15228e-05	0	0.0399194	0.000814126	0.00752715	0.00667271	0.000311165	0.000172449	0.00029732	0.00102047	0.139003	9.31026e-05	0.000460321	0.000130161	0.00136681	0.00676899	0.00069835	0.101617	0.268045	0.000370788	0.001422	0.000244841	0.000953888	0.115629	0.000141447	0.00155423	0.00295363	0.0115987	0.00333877	0.00114668	0.0644054	0.00156564	0.000319746	0.0093961	0.0228368	0.00214619	0.000930078	0.000376901	0.000348966	0.00113245	7.40494	4.75665	0.0142208	4.14284
C. annuum	0.0859596	0.0920465	0.037622	0.00339135	0.0021137	0.00368827	0.00712813	0.13607	0.00806134	0.106352	0.0466458	0.0169769	0.000708064	0.00400163	0.00777502	0.167829	0.000221795	0.000211273	0.000301072	0.00257854	0.00712135	0.00171645	0.138353	0.241331	0.00195249	0.000753386	0.00033264	0.000896961	0.0668181	0.000276014	0.000757088	0.00138037	0.00740371	0.00312746	0.00273581	0.0633783	0.00421412	0.000228212	0.0177478	0.0119754	0.00452384	0.0013292	0.00611543	0.000306279	0.00126439	4.65533	5.62043	0.0236952	2.88903
HABxBIQ	-34.4107	15.2345	178.533	52.5954	19.5283	543.393	#DIV/0!	99.8009	45.0595	-69.4728	53.4209	569.72	2.44312	97.2128	119.298	-0.0506942	-2.23831	-12.8617	-4.47758	-2.61274	51.515	70.1394	25.1006	4.24089	50.5858	-49.5069	26.1116	-2.3546	-0.835605	5.07303	-26.6558	-68.3284	-17.3051	6.37825	-1.22651	2.04603	-51.6454	-33.023	40.3653	-36.8793	16.4457	-4.45124	58.0752	13.1584	51.324	300.699	40.6193	232.913	161.427
BIQxHAB	-37.4402	87.1365	-54.896	27.1405	29.0115	421.529	#DIV/0!	-93.9702	59.0659	71.1404	-12.5255	513.09	5.91611	108.21	0.606948	-3.85666	31.2432	32.3824	39.3997	-10.3304	8.15956	-44.3342	3.02996	3.67927	-7.27324	-23.8495	-15.8777	12.7075	23.9933	-39.0586	-55.089	-62.3818	-22.0009	-64.3335	-31.7074	-19.6675	-43.6605	-10.9585	10.5409	-34.6369	8.9959	7.42342	185.747	26.2251	25.2254	328.459	49.458	332.04	217.83
JALxIKE	-89.9882	-91.5451	-74.0453	-61.8892	-80.9699	-89.2709	-86.1978	-35.304	-87.6864	-94.2373	-82.985	-91.421	-72.7897	-91.7628	-79.1283	-10.9708	-56.3567	81.4783	-60.8171	-67.7237	-42.0246	-14.854	-9.0006	11.813	-81.2005	-6.44733	-53.0629	14.5088	63.0358	-59.2243	79.2071	-13.3792	-5.37692	18.2311	-62.4275	18.2641	-83.2716	-23.1862	-16.4433	2.49184	-38.3472	-46.292	-92.5933	13.1558	-42.3203	-25.4791	-48.7803	-43.9066	-7.49957
IKExJAL	-32.2921	-60.4472	-38.1437	-40.0874	-38.5922	-52.2847	-79.4316	-86.5508	-58.6735	-53.1027	-53.4175	-66.2842	-59.4468	-34.1556	-48.3942	11.8464	-54.3303	31.6486	-54.3835	-47.274	-22.5761	-4.57726	-19.9136	12.3479	-34.2506	25.4519	-24.7576	14.8353	31.4408	-35.6316	69.0799	16.0722	13.669	-0.787923	-28.0824	-34.874	13.3352	-2.17542	-9.00142	-5.0064	-36.746	-8.58522	-55.5689	14.458	-19.9669	67.3275	4.2327	136.258	146.617
Average	-48.5328	-12.4053	2.86202	-5.56017	-17.7556	205.841	#DIV/0!	-29.006	-10.5586	-36.4181	-23.8768	231.276	-30.9693	19.8762	-1.90444	-0.757936	-20.4205	33.1619	-20.0696	-31.9852	-1.23155	1.59348	-0.195905	8.02024	-18.0346	-13.588	-16.8967	9.92425	29.4086	-32.2103	16.6356	-32.0043	-7.75346	-10.128	-30.861	-8.55784	-41.3106	-17.3358	6.36537	-18.5077	-12.4129	-12.9763	23.9151	16.7493	3.56555	167.752	11.3824	164.326	129.593
StDev	27.7176	80.0909	118.029	54.211	51.6639	323.616	#DIV/0!	89.7453	73.4953	73.6724	59.0768	358.998	40.9749	98.6011	87.2183	9.5442	42.5872	38.5381	46.9663	30.7824	40.7842	48.7049	19.2927	4.69895	55.0074	31.4673	32.7645	8.2392	26.3246	26.9469	67.538	40.4165	15.9038	36.9782	25.0538	23.4366	40.246	13.5502	25.3627	20.1737	29.1882	23.2238	125.497	6.34689	42.4629	174.093	44.6289	160.188	96.4077
Normalized	Asparagine	Aspartate	GABA	Glycine	Isoleucine	Lysine	Ornithine	Proline	Phenylalanine	Pyroglutamate	Serine	Threonine	Tryptophan	Tyrosine	Valine	Citrate	Galacturonate	Gluconate	Glucoronate	Glycerate	Lactic Acid	Nicotinic acid	Phosphoric Acid	Fructose	Fructose-6-P	Fucose	Succinate	Galactose	Glucose	Glucose-6-P	Isomaltose	Glycurone	Glucosone	Maltose	Psicose	Sucrose	Trehalose	Erythritol	Myoinositol	Glycerol	Myoinositol-1-P	Xylitol	Putrescine	Uracil	Urea	Capsaicin	Capsiamide	Dinorcapsaicin	Dihydrocapsaicin
HABxBIQ	0.509499	0.345106	1.48837	1.07276	0.721663	1.04306		1.43525	0.756757	-0.448671	1.30843	0.942745	0.815436	0.784338	1.38964	0.0741017	0.426941	-1.19424	0.331983	0.954199	1.29331	1.40737	1.31119	-0.804297	1.24748	-1.14147	1.31265	-1.4903	-1.14889	1.38359	-0.640993	-0.898745	-0.600587	0.446378	1.18283	0.45245	-0.256791	-1.15771	1.34055	-0.91067	0.988709	0.36708	0.272199	-0.565781	1.12471	0.763657	0.65511	0.428166	0.330194
BIQxHAB	0.400202	1.24286	-0.489355	0.603211	0.905219	0.666492		-0.723873	0.947333	1.45996	0.192144	0.785002	0.900195	0.895873	0.0287942	-0.324671	1.21313	-0.0202275	1.26621	0.703481	0.230263	-0.94298	0.167206	-0.923817	0.195635	-0.326102	0.0310993	0.337803	-0.205711	-0.254138	-1.06199	-0.751612	-0.89585	-1.46588	-0.0337841	-0.474031	-0.0583895	0.470639	0.164633	-0.799519	0.733476	0.878393	1.28953	1.49298	0.510088	0.923114	0.85316	1.04698	0.915244
JALxIKE	-1.49564	-0.988124	-0.651597	-1.03907	-1.22357	-0.911921		-0.0701757	-1.04942	-0.784815	-1.00053	-0.898883	-1.02063	-1.13223	-0.885409	-1.07006	-0.843825	1.25373	-0.867588	-1.16101	-1.00022	-0.337697	-0.456374	0.80714	-1.14831	0.226923	-1.10382	0.556434	1.27741	-1.00249	0.926464	0.46083	0.149433	0.766914	-1.25995	1.14445	-1.04261	-0.431761	-0.899299	1.04094	-0.888522	-1.43455	-0.928376	-0.566191	-1.08061	-1.10993	-1.34807	-1.29993	-1.42201
IKExJAL	0.585936	-0.599842	-0.347421	-0.636904	-0.403312	-0.797631		-0.641201	-0.654665	-0.22647	-0.500039	-0.828864	-0.694997	-0.547983	-0.533027	1.32063	-0.796243	-0.0392666	-0.730606	-0.496674	-0.523354	-0.126696	-1.02203	0.920974	-0.294796	1.24065	-0.239921	0.596059	0.077197	-0.126962	0.776516	1.18953	1.347	0.252584	0.110902	-1.12287	1.35779	1.11883	-0.60588	0.669253	-0.833664	0.189074	-0.633354	-0.361009	-0.554187	-0.576842	-0.160203	-0.175219	0.176575
Normalized	Asparagine	Aspartate	GABA	Glycine	Isoleucine	Lysine	Ornithine	Proline	Phenylalanine	Pyroglutamate	Serine	Threonine	Tryptophan	Tyrosine	Valine	Citrate	Galacturonate	Gluconate	Glucoronate	Glycerate	Lactic Acid	Nicotinic acid	Phosphoric Acid	Fructose	Fructose-6-P	Fucose	Succinate	Galactose	Glucose	Glucose-6-P	Isomaltose	Glycurone	Glucosone	Maltose	Psicose	Sucrose	Trehalose	Erythritol	Myoinositol	Glycerol	Myoinositol-1-P	Xylitol	Putrescine	Uracil	Urea	Capsaicin	Capsiamide	Dinorcapsaicin	Dihydrocapsaicin
HABxBIQ	0.509499	0.345106	1.48837	1.07276	0.721663	1.04306		1.43525	0.756757	-0.448671	1.30843	0.942745	0.815436	0.784338	1.38964	0.0741017	0.426941	-1.19424	0.331983	0.954199	1.29331	1.40737	1.31119	-0.804297	1.24748	-1.14147	1.31265	-1.4903	-1.14889	1.38359	-0.640993	-0.898745	-0.600587	0.446378	1.18283	0.45245	-0.256791	-1.15771	1.34055	-0.91067	0.988709	0.36708	0.272199	-0.565781	1.12471	0.763657	0.65511	0.428166	0.330194
BIQxHAB	0.400202	1.24286	-0.489355	0.603211	0.905219	0.666492		-0.723873	0.947333	1.45996	0.192144	0.785002	0.900195	0.895873	0.0287942	-0.324671	1.21313	-0.0202275	1.26621	0.703481	0.230263	-0.94298	0.167206	-0.923817	0.195635	-0.326102	0.0310993	0.337803	-0.205711	-0.254138	-1.06199	-0.751612	-0.89585	-1.46588	-0.0337841	-0.474031	-0.0583895	0.470639	0.164633	-0.799519	0.733476	0.878393	1.28953	1.49298	0.510088	0.923114	0.85316	1.04698	0.915244
JALxIKE	-1.49564	-0.988124	-0.651597	-1.03907	-1.22357	-0.911921		-0.0701757	-1.04942	-0.784815	-1.00053	-0.898883	-1.02063	-1.13223	-0.885409	-1.07006	-0.843825	1.25373	-0.867588	-1.16101	-1.00022	-0.337697	-0.456374	0.80714	-1.14831	0.226923	-1.10382	0.556434	1.27741	-1.00249	0.926464	0.46083	0.149433	0.766914	-1.25995	1.14445	-1.04261	-0.431761	-0.899299	1.04094	-0.888522	-1.43455	-0.928376	-0.566191	-1.08061	-1.10993	-1.34807	-1.29993	-1.42201
IKExJAL	0.585936	-0.599842	-0.347421	-0.636904	-0.403312	-0.797631		-0.641201	-0.654665	-0.22647	-0.500039	-0.828864	-0.694997	-0.547983	-0.533027	1.32063	-0.796243	-0.0392666	-0.730606	-0.496674	-0.523354	-0.126696	-1.02203	0.920974	-0.294796	1.24065	-0.239921	0.596059	0.077197	-0.126962	0.776516	1.18953	1.347	0.252584	0.110902	-1.12287	1.35779	1.11883	-0.60588	0.669253	-0.833664	0.189074	-0.633354	-0.361009	-0.554187	-0.576842	-0.160203	-0.175219	0.176575
Max	1.49298
Min	-1.49564
[truncated: 2 more columns]

## Sheet: Inter_F1
PERICARP
Row Labels	Asparagine	Aspartate	GABA	Glycine	Isoleucine	Lysine	Ornithine	Proline	Phenylalanine	Pyroglutamate	Serine	Threonine	Tryptophan	Tyrosine	Valine	Citrate	Galacturonate	Gluconate	Glucoronate	Glycerate	Lactic Acid	Nicotinic acid	Phosphoric Acid	Fructose	Fructose-6-P	Fucose	Succinate	Galactose	Glucose	Glucose-6-P	Isomaltose	Glycurone	Glucosone	Maltose	Psicose	Sucrose	Trehalose	Erythritol	Myoinositol	Glycerol	Myoinositol-1-P	Xylitol	Putrescine	Uracil	Urea
HAB	0.00833711	0.00677567	0.00729854	0.00172161	0.00065119	0.000123186	0	0.0266142	0.000986188	0.00870619	0.00983968	0.000495933	0.000176368	0.000385213	0.00176034	0.122786	0.000138852	0.000414117	0.000171853	0.0010806	0.010273	0.000513408	0.125434	0.268331	0.000314288	0.00121445	0.000269911	0.00105621	0.122867	0.000187213	0.000873677	0.000851041	0.0083892	0.00253946	0.00119387	0.05756	0.000990918	0.000399543	0.00357245	0.0275471	0.00537333	0.000800767	0.00106776	0.000484691	0.00176636
BIQ	0.00669191	0.00497848	0.000262487	0.00235859	0.00146702	0.000516591	0	0.0113744	0.000642122	0.0101794	0.00592448	0.000591969	5.42303e-05	0.0011971	0.00211625	0.168011	0.000192699	0.000629515	0.00025623	0.000580096	0.00662559	0.000625895	0.101168	0.288465	0.000176892	0.00108843	0.000126961	0.00110794	0.14319	0.000103912	0.000741463	0.00133802	0.011497	0.00194917	0.000858959	0.0396562	0.000751018	0.000142738	0.0173711	0.0216347	0.00249458	0.00113802	0.000640494	0.000458446	0.00129153
JAL	0.0110327	0.0210516	0.00832078	0.00251716	0.00111641	0.0002782	0	0.0162955	0.00187376	0.0240981	0.00598115	0.00132494	0.000241715	0.00104296	0.0031836	0.123106	0.000119588	0.000597144	0.000171631	0.00140153	0.00679669	0.000636596	0.097104	0.278004	0.00106644	0.000800144	0.000180179	0.00108412	0.138752	0.00014458	0.000940133	0.00125228	0.0145844	0.00286312	0.0016502	0.0686467	0.00355884	0.000415688	0.0259693	0.0124719	0.00421993	0.00116317	0.00150889	0.000486022	0.00164916
IKE	0.0124022	0.0167266	0.00576062	0.00236277	0.000993862	0.000332806	4.2333e-05	0.0847305	0.000695161	0.027114	0.00651641	0.00172311	0.000240222	0.000820861	0.00294246	0.095374	9.9581e-05	0.000844899	0.000136066	0.00121862	0.00670831	0.000564635	0.125987	0.278394	0.00143268	0.000693321	0.000196324	0.000808713	0.145062	0.000173642	0.00206382	0.00170063	0.0154946	0.00291679	0.00121384	0.0732809	0.00325199	0.000239051	0.0233741	0.00857929	0.00292647	0.00101899	0.0010153	0.000421397	0.00137676
Parent average
HABxJAL
JALxHAB
JALxBIQ
IKExHAB
IKExBIQ
Best parent
HABxJAL	0.0110327	0.0210516	0.00832078	0.00251716	0.00111641	0.0002782	0	0.0266142	0.00187376	0.0240981	0.00983968	0.00132494	0.000241715	0.00104296	0.0031836	0.123106	0.000138852	0.000597144	0.000171853	0.00140153	0.010273	0.000636596	0.125434	0.278004	0.00106644	0.00121445	0.000269911	0.00108412	0.138752	0.000187213	0.000940133	0.00125228	0.0145844	0.00286312	0.0016502	0.0686467	0.00355884	0.000415688	0.0259693	0.0275471	0.00537333	0.00116317	0.00150889	0.000486022	0.00176636
JALxHAB	0.0110327	0.0210516	0.00832078	0.00251716	0.00111641	0.0002782	0	0.0266142	0.00187376	0.0240981	0.00983968	0.00132494	0.000241715	0.00104296	0.0031836	0.123106	0.000138852	0.000597144	0.000171853	0.00140153	0.010273	0.000636596	0.125434	0.278004	0.00106644	0.00121445	0.000269911	0.00108412	0.138752	0.000187213	0.000940133	0.00125228	0.0145844	0.00286312	0.0016502	0.0686467	0.00355884	0.000415688	0.0259693	0.0275471	0.00537333	0.00116317	0.00150889	0.000486022	0.00176636
JALxBIQ	0.0110327	0.0210516	0.00832078	0.00251716	0.00146702	0.000516591	0	0.0162955	0.00187376	0.0240981	0.00598115	0.00132494	0.000241715	0.0011971	0.0031836	0.168011	0.000192699	0.000629515	0.00025623	0.00140153	0.00679669	0.000636596	0.101168	0.288465	0.00106644	0.00108843	0.000180179	0.00110794	0.14319	0.00014458	0.000940133	0.00133802	0.0145844	0.00286312	0.0016502	0.0686467	0.00355884	0.000415688	0.0259693	0.0216347	0.00421993	0.00116317	0.00150889	0.000486022	0.00164916
IKExHAB	0.0124022	0.0167266	0.00729854	0.00236277	0.000993862	0.000332806	4.2333e-05	0.0847305	0.000986188	0.027114	0.00983968	0.00172311	0.000240222	0.000820861	0.00294246	0.122786	0.000138852	0.000844899	0.000171853	0.00121862	0.010273	0.000564635	0.125987	0.278394	0.00143268	0.00121445	0.000269911	0.00105621	0.145062	0.000187213	0.00206382	0.00170063	0.0154946	0.00291679	0.00121384	0.0732809	0.00325199	0.000399543	0.0233741	0.0275471	0.00537333	0.00101899	0.00106776	0.000484691	0.00176636
IKExBIQ	0.0124022	0.0167266	0.00576062	0.00236277	0.00146702	0.000516591	4.2333e-05	0.0847305	0.000695161	0.027114	0.00651641	0.00172311	0.000240222	0.0011971	0.00294246	0.168011	0.000192699	0.000844899	0.00025623	0.00121862	0.00670831	0.000625895	0.125987	0.288465	0.00143268	0.00108843	0.000196324	0.00110794	0.145062	0.000173642	0.00206382	0.00170063	0.0154946	0.00291679	0.00121384	0.0732809	0.00325199	0.000239051	0.0233741	0.0216347	0.00292647	0.00113802	0.0010153	0.000458446	0.00137676
Parents Average	0.00968492	0.0139137	0.00780966	0.00211938	0.000883802	0.000200693	0	0.0214548	0.00142997	0.0164022	0.00791041	0.000910437	0.000209042	0.000714087	0.00247197	0.122946	0.00012922	0.000505631	0.000171742	0.00124106	0.00853486	0.000575002	0.111269	0.273167	0.000690364	0.0010073	0.000225045	0.00107016	0.13081	0.000165897	0.000906905	0.00105166	0.0114868	0.00270129	0.00142203	0.0631033	0.00227488	0.000407616	0.0147709	0.0200095	0.00479663	0.000981969	0.00128833	0.000485357	0.00170776
HABxJAL	0.0481612	0.0396784	0.0242144	0.00441463	0.0018741	0.00156211	0.00140905	0.160585	0.00615708	0.0826186	0.0248917	0.00783683	0.00052005	0.00339695	0.00752148	0.166343	0.000144527	0.000345513	0.000187874	0.00161592	0.0117602	0.00109455	0.170285	0.296977	0.00142917	0.00110539	0.000229511	0.00113638	0.115313	0.000198779	0.00182829	0.00238404	0.00987129	0.00374965	0.00262279	0.0632043	0.00420982	0.000262242	0.0166647	0.0188557	0.00396276	0.00115516	0.0020953	0.00035194	0.002298
JALxHAB	0.0146482	0.023962	0.0071719	0.00166686	0.000774575	0.000456422	0.000623401	0.0267146	0.000933537	0.021124	0.0100741	0.00267667	0.000169587	0.000723371	0.00211911	0.151115	9.17694e-05	0.000499924	0.000133945	0.000932162	0.00530599	0.000709127	0.101424	0.276606	0.000739886	0.00102301	0.000225951	0.00106759	0.125545	0.000145822	0.000885542	0.00207212	0.0108617	0.00293442	0.000905737	0.0535785	0.0018191	0.000213176	0.00987752	0.0115195	0.00236931	0.0012856	0.00133666	0.00041436	0.00103502
Parents Average	0.00886232	0.0130151	0.00429163	0.00243787	0.00129172	0.000397396	0	0.013835	0.00125794	0.0171388	0.00595281	0.000958455	0.000147973	0.00112003	0.00264992	0.145559	0.000156144	0.000613329	0.00021393	0.000990812	0.00671114	0.000631246	0.0991359	0.283234	0.000621666	0.000944288	0.00015357	0.00109603	0.140971	0.000124246	0.000840798	0.00129515	0.0130407	0.00240614	0.00125458	0.0541514	0.00215493	0.000279213	0.0216702	0.0170533	0.00335725	0.00115059	0.00107469	0.000472234	0.00147035
JALxBIQ	0.00548257	0.00931829	0.00382452	0.0017451	0.00127536	0.000294804	8.88833e-05	0.0171801	0.0014212	0.0122126	0.0103181	0.000858474	0.00016916	0.000657639	0.00238793	0.164447	0.000115843	0.000592877	0.000152574	0.000962919	0.00491471	0.000726192	0.109565	0.265805	0.00059078	0.0012393	0.000173296	0.00108171	0.131454	0.000169618	0.000844376	0.00133005	0.0105686	0.00217049	0.000253111	0.046513	0.00137079	0.000199213	0.00635237	0.0141832	0.00331465	0.00135322	0.00157752	0.0004277	0.000512084
Parents Average	0.0103697	0.0117511	0.00652958	0.00204219	0.000822526	0.000227996	2.11665e-05	0.0556723	0.000840675	0.0179101	0.00817805	0.00110952	0.000208295	0.000603037	0.0023514	0.10908	0.000119217	0.000629508	0.00015396	0.00114961	0.00849067	0.000539021	0.125711	0.273363	0.000873484	0.000953887	0.000233117	0.00093246	0.133965	0.000180428	0.00146875	0.00127583	0.0119419	0.00272812	0.00120386	0.0654204	0.00212145	0.000319297	0.0134733	0.0180632	0.0041499	0.000909879	0.00104153	0.000453044	0.00157156
IKExHAB	0.00342608	0.00873209	0.00367449	0.00179284	0.000944053	0.000200316	3.09154e-05	0.024902	0.00113204	0.0134199	0.00598717	0.000689282	0.000151232	0.000636418	0.0020156	0.144988	9.29624e-05	0.000456621	0.000144651	0.000989808	0.00819306	0.000443316	0.0954392	0.269704	0.00048298	0.000864118	0.000161404	0.00107279	0.125243	0.000116899	0.000733722	0.000949538	0.00924322	0.00168569	0.00165182	0.0535891	0.00113683	0.000182464	0.0123503	0.0123613	0.00268039	0.000937823	0.000955883	0.000380224	0.00151728
Parents Average	0.00954706	0.0108526	0.00301155	0.00236068	0.00123044	0.000424699	2.11665e-05	0.0480525	0.000668641	0.0186467	0.00622045	0.00115754	0.000147226	0.00100898	0.00252935	0.131693	0.00014614	0.000737207	0.000196148	0.000899359	0.00666695	0.000595265	0.113577	0.28343	0.000804786	0.000890876	0.000161643	0.000958325	0.144126	0.000138777	0.00140264	0.00151932	0.0134958	0.00243298	0.0010364	0.0564685	0.0020015	0.000190894	0.0203726	0.015107	0.00271053	0.0010785	0.000827896	0.000439921	0.00133415
IKExBIQ	0.00196581	0.0110129	0.00477451	0.00200317	0.000658522	0.000199615	0	0.0504268	0.00108477	0.0159981	0.00135953	0.000820144	0.000175361	0.000787035	0.00197727	0.114095	9.71299e-05	0.000603644	0.000138192	0.0010328	0.0098686	0.000373728	0.0945307	0.29091	0.000513801	0.000604707	0.000168293	0.00093207	0.141971	8.47677e-05	0.000814501	0.00114625	0.0108389	0.0019739	0.00381986	0.0753231	0.00119741	0.000224145	0.0232559	0.0097638	0.00260814	0.000704932	0.000625536	0.000447071	0.00220923
aMPH Heterosis
HABxJAL	0.0384763	0.0257647	0.0164047	0.00229525	0.000990298	0.00136141	0.00140905	0.13913	0.00472711	0.0662164	0.0169812	0.00692639	0.000311009	0.00268286	0.00504951	0.0433967	1.53072e-05	-0.000160117	1.61324e-05	0.000374861	0.00322535	0.000519545	0.0590159	0.0238096	0.00073881	9.80958e-05	4.46586e-06	6.62201e-05	-0.0154968	3.28824e-05	0.000921384	0.00133238	-0.00161549	0.00104837	0.00120075	0.000100934	0.00193495	-0.000145373	0.00189378	-0.00115379	-0.000833868	0.000173187	0.000806971	-0.000133416	0.000590238
JALxHAB	0.00496324	0.0100483	-0.00063776	-0.000452527	-0.000109228	0.000255728	0.000623401	0.00525974	-0.000496437	0.00472184	0.00216371	0.00176623	-3.94542e-05	9.28457e-06	-0.00035286	0.0281695	-3.74504e-05	-5.70664e-06	-3.77967e-05	-0.000308899	-0.00322887	0.000134125	-0.00984466	0.00343831	4.95221e-05	1.57159e-05	9.05857e-07	-2.57671e-06	-0.00526427	-2.00744e-05	-2.13629e-05	0.00102046	-0.000625132	0.000233131	-0.000516298	-0.00952479	-0.000455781	-0.00019444	-0.00489335	-0.00849004	-0.00242732	0.000303629	4.83266e-05	-7.09965e-05	-0.000672742
JALxBIQ	-0.00337975	-0.00369677	-0.000467111	-0.000692767	-1.63511e-05	-0.000102591	8.88833e-05	0.00334517	0.000163263	-0.0049262	0.00436526	-9.99805e-05	2.11876e-05	-0.000462393	-0.000261992	0.0188885	-4.03006e-05	-2.04518e-05	-6.1356e-05	-2.78928e-05	-0.00179643	9.49465e-05	0.0104295	-0.0174299	-3.08861e-05	0.00029501	1.97254e-05	-1.43159e-05	-0.00951705	4.53716e-05	3.57714e-06	3.4895e-05	-0.0024721	-0.000235656	-0.00100147	-0.00763845	-0.000784139	-8.00006e-05	-0.0153178	-0.00287008	-4.26007e-05	0.000202625	0.000502825	-4.45341e-05	-0.000958262
IKExHAB	-0.00694358	-0.00301905	-0.00285509	-0.000249356	0.000121527	-2.76802e-05	9.74893e-06	-0.0307703	0.000291364	-0.0044902	-0.00219088	-0.000420241	-5.70629e-05	3.33812e-05	-0.000335793	0.035908	-2.62541e-05	-0.000172887	-9.30871e-06	-0.0001598	-0.000297612	-9.57051e-05	-0.0302714	-0.00365924	-0.000390504	-8.97699e-05	-7.17136e-05	0.000140329	-0.00872185	-6.35291e-05	-0.000735029	-0.000326295	-0.00269866	-0.00104243	0.000447968	-0.0118313	-0.000984624	-0.000136832	-0.00112295	-0.00570189	-0.00146951	2.79433e-05	-8.56484e-05	-7.28203e-05	-5.42773e-05
IKExBIQ	-0.00758125	0.000160375	0.00176295	-0.000357508	-0.000571917	-0.000225083	-2.11665e-05	0.00237428	0.000416128	-0.00264867	-0.00486092	-0.000337396	2.81349e-05	-0.000221947	-0.000552079	-0.0175977	-4.90104e-05	-0.000133563	-5.79559e-05	0.000133439	0.00320165	-0.000221537	-0.0190468	0.00748061	-0.000290985	-0.000286169	6.65e-06	-2.62555e-05	-0.00215426	-5.40095e-05	-0.000588143	-0.000373074	-0.00265691	-0.000459078	0.00278346	0.0188546	-0.00080409	3.32509e-05	0.00288328	-0.0053432	-0.00010239	-0.000373572	-0.00020236	7.14936e-06	0.000875086
Average	0.00510699	0.00585153	0.00284154	0.000108618	8.28658e-05	0.000252357	0.000421983	0.0238679	0.00102029	0.0117746	0.00329168	0.001567	5.27628e-05	0.000408237	0.000709358	0.021753	-2.75416e-05	-9.85452e-05	-3.0057e-05	2.34133e-06	0.000220818	8.62749e-05	0.00205652	0.00272789	1.51913e-05	6.57644e-06	-7.99329e-06	3.26802e-05	-0.00823084	-1.18718e-05	-8.39146e-05	0.000337672	-0.00201366	-9.11329e-05	0.000582883	-0.0020078	-0.000218738	-0.000104679	-0.00331142	-0.0047118	-0.000975137	6.67624e-05	0.000214023	-6.29236e-05	-4.39918e-05
StDev	0.0193117	0.0124137	0.00775608	0.00123327	0.000570178	0.000644666	0.000610765	0.0661442	0.00210189	0.0306804	0.00846097	0.0031272	0.000149047	0.00128731	0.0024286	0.0238048	2.52961e-05	7.94696e-05	3.30977e-05	0.00026459	0.00292194	0.000281937	0.0351659	0.0151217	0.000443074	0.000216007	3.6323e-05	7.00683e-05	0.00501036	4.9475e-05	0.000651995	0.000789512	0.000891587	0.000784991	0.00149673	0.012494	0.00121896	8.71501e-05	0.00736401	0.00281537	0.00100056	0.000265185	0.000425919	5.09429e-05	0.000787127
rMPH Heterosis
HABxJAL	397.28	185.176	210.057	108.298	112.05	678.356	#DIV/0!	648.481	330.573	403.705	214.669	760.777	148.778	375.705	204.271	35.2974	11.8459	-31.6668	9.39342	30.2048	37.7903	90.3554	53.0389	8.71612	107.017	9.7385	1.98443	6.18785	-11.8468	19.821	101.597	126.692	-14.0639	38.8099	84.4392	0.159951	85.0571	-35.6643	12.821	-5.76622	-17.3845	17.6367	62.637	-27.4883	34.5621
JALxHAB	51.2471	72.2193	-8.1663	-21.3518	-12.3588	127.423	#DIV/0!	24.5154	-34.7165	28.7879	27.3526	193.998	-18.8739	1.3002	-14.2745	22.9121	-28.9819	-1.12862	-22.0079	-24.89	-37.8315	23.326	-8.84762	1.25868	7.17333	1.56021	0.402523	-0.240777	-4.02437	-12.1006	-2.35559	97.0328	-5.44219	8.63038	-36.307	-15.094	-20.0354	-47.7018	-33.1284	-42.4299	-50.6047	30.9204	3.75111	-14.6277	-39.3933
JALxBIQ	-38.1362	-28.4038	-10.8842	-28.4169	-1.26585	-25.8159	#DIV/0!	24.1791	12.9786	-28.743	73.331	-10.4314	14.3186	-41.2839	-9.88676	12.9766	-25.81	-3.33455	-28.6804	-2.81515	-26.7679	15.0411	10.5204	-6.15386	-4.96829	31.2415	12.8446	-1.30616	-6.75108	36.5174	0.425446	2.69428	-18.9568	-9.79395	-79.825	-14.1057	-36.3882	-28.6522	-70.6862	-16.83	-1.26892	17.6105	46.7877	-9.43052	-65.1725
IKExHAB	-66.9605	-25.6915	-43.7254	-12.2102	14.7749	-12.1407	46.0583	-55.2704	34.6583	-25.0708	-26.7897	-37.8758	-27.3952	5.53552	-14.2806	32.919	-22.0222	-27.4639	-6.0462	-13.9004	-3.50516	-17.7554	-24.0802	-1.3386	-44.7065	-9.41095	-30.7629	15.0493	-6.51056	-35.2103	-50.0445	-25.5751	-22.5983	-38.2105	37.2111	-18.0851	-46.4127	-42.8543	-8.33463	-31.5663	-35.4107	3.0711	-8.22332	-16.0736	-3.45372
IKExBIQ	-138.279	1.72107	46.096	-20.4863	-44.8434	-76.35	-23.8138	13.8199	29.2799	-21.6881	-47.1107	-39.3019	16.6321	-33.7491	-23.1195	-10.7011	-42.3076	-22.528	-37.9853	13.8577	65.1442	-30.5067	-17.3839	2.81433	-49.2544	-23.0913	3.83737	-2.42721	-1.63879	-31.8419	-69.6541	-28.0498	-25.1397	-21.1509	1099.7	40.5363	-58.6589	16.6912	45.3891	-37.6726	-3.089	-27.6062	-12.8277	1.67158	170.887
Average	41.0304	41.0042	38.6753	5.1665	13.6713	138.294	#DIV/0!	131.145	74.5547	71.3982	48.2905	173.433	26.692	61.5016	28.5419	18.6808	-21.4552	-17.2244	-17.0653	0.491412	6.96599	16.0921	2.64952	1.05933	3.05231	2.0076	-2.33879	3.4526	-6.15432	-4.56285	-4.00645	34.5589	-17.2402	-4.34302	221.043	-1.31771	-15.2876	-27.6363	-10.7878	-26.853	-21.5515	8.3265	18.4249	-13.1897	19.4859
StDev	210.416	90.2342	101.078	57.9378	59.1697	311.215	#DIV/0!	291.103	145.704	187.245	104.266	342.458	70.9948	176.86	98.3531	18.6586	20.1229	14.0851	18.8313	21.9307	43.5582	47.1317	31.0203	5.46641	63.0614	20.4629	16.6043	7.29425	3.80178	31.7112	66.3391	72.3582	7.79967	29.5369	495.287	24.4356	57.8504	25.81	44.1762	15.2236	21.2472	22.3726	34.137	10.6045	92.6143
Normalized
HABxJAL	1.69307	1.59775	1.69554	1.78004	1.66265	1.73533		1.77716	1.75711	1.77471	1.59571	1.71508	1.71965	1.77657	1.78671	0.89056	1.65488	-1.02537	1.40504	1.35488	0.707657	1.57566	1.6244	1.4007	1.64863	0.3778	0.260367	0.374986	-1.49732	0.768937	1.59187	1.2733	0.407231	1.46098	-0.275807	0.0604714	1.73456	-0.311043	0.534424	1.38514	0.196124	0.416142	1.29514	-1.34835	0.162785
JALxHAB	0.0485551	0.345934	-0.463422	-0.457704	-0.439924	-0.0349332		-0.366295	-0.749953	-0.227564	-0.200812	0.0600513	-0.64182	-0.34039	-0.435333	0.226776	-0.374039	1.14275	-0.262467	-1.15735	-1.02845	0.153483	-0.370632	0.0364681	0.0653493	-0.0218638	0.165097	-0.506341	0.560251	-0.237699	0.0248852	0.863397	1.51263	0.439227	-0.519597	-0.563777	-0.0820701	-0.777432	-0.505715	-1.02321	-1.36739	1.00989	-0.429852	-0.135602	-0.635746
JALxBIQ	-0.376238	-0.769198	-0.490312	-0.579646	-0.252446	-0.527321		-0.36745	-0.42261	-0.534813	0.240159	-0.536897	-0.174286	-0.581169	-0.390721	-0.305716	-0.216412	0.986135	-0.616798	-0.150773	-0.774454	-0.0222986	0.253733	-1.31955	-0.127187	1.42863	0.914423	-0.652399	-0.156967	1.29545	0.0668067	-0.440373	-0.22009	-0.184547	-0.607462	-0.523334	-0.364744	-0.03936	-1.3559	0.658384	0.954602	0.41497	0.830851	0.354488	-0.914097
IKExHAB	-0.513225	-0.73914	-0.815222	-0.29992	0.018651	-0.483379		-0.640376	-0.273818	-0.515201	-0.720082	-0.617037	-0.761847	-0.316443	-0.435395	0.763088	-0.0281775	-0.726974	0.585147	-0.656242	-0.240394	-0.718147	-0.861684	-0.438667	-0.757338	-0.558012	-1.71185	1.58984	-0.0937027	-0.966456	-0.693981	-0.83106	-0.686969	-1.14662	-0.371162	-0.686185	-0.538027	-0.589619	0.0555317	-0.309604	-0.65228	-0.234903	-0.780628	-0.271946	-0.24769
IKExBIQ	-0.852166	-0.435346	0.0734155	-0.442765	-0.988931	-0.689698		-0.403036	-0.310731	-0.497136	-0.914977	-0.621201	-0.141699	-0.538565	-0.525265	-1.57471	-1.03626	-0.37654	-1.11092	0.60948	1.33564	-0.988694	-0.645816	0.32105	-0.829457	-1.22655	0.371962	-0.806089	1.18774	-0.860234	-0.989578	-0.86526	-1.0128	-0.569047	1.77403	1.71283	-0.749715	1.71745	1.27165	-0.710711	0.86894	-1.6061	-0.915508	1.40141	1.63475
Max	1.78671
Min	-1.71185
Values	Asparagine	Aspartate	GABA	Glycine	Isoleucine	Lysine	Ornithine	Proline	Phenylalanine	Pyroglutamate	Serine	Threonine	Tryptophan	Tyrosine	Valine	Citrate	Galacturonate	Gluconate	Glucoronate	Glycerate	Lactic Acid	Nicotinic acid	Phosphoric Acid	Fructose	Fructose-6-P	Fucose	Succinate	Galactose	Glucose	Glucose-6-P	Isomaltose	Glycurone	Glucosone	Maltose	Psicose	Sucrose	Trehalose	Erythritol	Myoinositol	Glycerol	Myoinositol-1-P	Xylitol	Putrescine	Uracil	Urea
HABxJAL	1.72957	1.58198	1.76593	1.77878	1.57339	1.75937		1.74976	1.78333	1.77727	1.62855	1.72317	1.78593	1.78671	1.78491	0.861345	1.61259	-1.45197	1.69089	1.77397	1.27849	1.49367	1.75691	1.25987	1.7304	0.565778	1.13938	1.03507	-1.28911	1.25115	1.77542	1.30303	-0.576865	1.49057	0.547396	0.427201	1.75027	1.52915	0.454032	1.58997	1.5062	0.254852	1.37241	-1.37404	1.02652
JALxHAB	-0.00458483	0.405736	-0.177941	-0.559699	-0.676914	-0.148817		-0.48914	-0.538904	-0.263903	-0.0512398	0.0328838	-0.425957	-0.42824	-0.448656	0.13851	-0.745355	0.00195799	-0.812433	-0.608137	-0.920958	0.13963	-0.402093	-0.25191	-0.0291986	0.22825	1.03213	0.125342	-0.24158	0.0595213	-0.298639	0.799788	0.832243	0.51596	-0.669904	-0.436207	-0.0987608	-0.102146	-0.585462	-0.523521	-0.953608	0.745094	0.0326314	0.265287	-0.627836
JALxBIQ	-0.478864	-0.690224	-0.559744	-0.493108	0.34801	-0.427735		-0.648597	-0.322101	-0.559697	-0.0235842	-0.562693	-0.428653	-0.482697	-0.337513	0.771362	0.330581	0.877207	0.0523086	-0.500984	-1.0543	0.199583	-0.146842	-1.05348	-0.409834	1.11441	-0.554178	0.312141	0.363269	0.594966	-0.389207	-0.397459	0.415276	-0.397313	-1.13258	-1.06997	-0.44549	-0.566367	-1.12536	0.243871	0.50572	0.999235	0.458	0.615626	-1.31282
IKExHAB	-0.585278	-0.734096	-0.576857	-0.452487	-0.330058	-0.590803		-0.519454	-0.450656	-0.519623	-0.514557	-0.618114	-0.541802	-0.500277	-0.491449	-0.152365	-0.692036	-0.40578	-0.31548	-0.407307	0.0628889	-0.794205	-0.589747	-0.764135	-0.685022	-0.422786	-0.912431	0.194116	-0.272569	-0.591317	-0.632647	-1.01136	-1.4705	-0.976881	-0.140967	-0.435261	-0.626438	-1.12319	-0.206733	-0.281001	-0.473388	-0.561954	-0.639823	-0.631235	0.00387655
IKExBIQ	-0.660841	-0.563395	-0.451388	-0.273482	-0.914429	-0.592012		-0.0925692	-0.47167	-0.434047	-1.03917	-0.575248	-0.389518	-0.375497	-0.507297	-1.61885	-0.505777	0.978585	-0.615286	-0.257539	0.633875	-1.03868	-0.618231	0.809653	-0.606343	-1.48565	-0.704899	-1.66667	1.43999	-1.31432	-0.454931	-0.693996	0.799851	-0.632332	1.39606	1.51424	-0.579581	0.262558	1.46353	-1.02932	-0.584927	-1.43723	-1.22322	1.12436	0.910254
PLACENTA	Asparagine	Aspartate	GABA	Glycine	Isoleucine	Lysine	Ornithine	Proline	Phenylalanine	Pyroglutamate	Serine	Threonine	Tryptophan	Tyrosine	Valine	Citrate	Galacturonate	Gluconate	Glucoronate	Glycerate	Lactic Acid	Nicotinic acid	Phosphoric Acid	Fructose	Fructose-6-P	Fucose	Succinate	Galactose	Glucose	Glucose-6-P	Isomaltose	Glycurone	Glucosone	Maltose	Psicose	Sucrose	Trehalose	Erythritol	Myoinositol	Glycerol	Myoinositol-1-P	Xylitol	Putrescine	Uracil	Urea	Capsaicin	Capsiamide	Dinorcapsaicin	Dihydrocapsaicin
HAB	0.0162166	0.0129303	0.00925629	0.00146042	0.000393065	0.000120074	n.d.	0.072812	0.00130584	0.00738418	0.00766965	0.000426815	0.000293061	0.00032366	0.00119476	0.1259	6.81286e-05	0.000406937	0.000105316	0.00176429	0.00556833	0.000721961	0.107019	0.244406	0.000538679	0.00103639	0.000249074	0.000835909	0.111741	0.000185576	0.000949959	0.00160828	0.010753	0.0035774	0.0011674	0.062366	0.00278918	0.000295452	0.00288073	0.0160164	0.00220427	0.00100058	0.000633782	0.000370737	0.00112598	14.714	4.85422	0.0284417	8.26591
BIQ	0.00834743	0.00272411	0.00321047	0.00138564	0.000437039	2.29714e-05	n.d.	0.00702678	0.00032241	0.00767012	0.00567578	0.000195515	5.18374e-05	0.00027098	0.000846176	0.152105	0.000118077	0.000513704	0.000155006	0.000969329	0.00796965	0.000674739	0.0962143	0.291685	0.000202897	0.00180761	0.000240607	0.00107187	0.119516	9.73174e-05	0.00215851	0.00429898	0.0124444	0.00310014	0.00112597	0.0664449	0.0003421	0.00034404	0.0159115	0.0296572	0.0020881	0.000859572	0.00012002	0.000327194	0.00113892	0.0958504	4.65908	n.d.	0.0197627
JAL	0.13623	0.0480126	0.026716	0.00233287	0.00137837	0.0016073	0.00229483	0.0464189	0.00531996	0.040263	0.0169702	0.00394295	0.000651573	0.00230265	0.0045479	0.150915	0.000226738	0.00035137	0.000309579	0.00241275	0.00537649	0.00153368	0.119533	0.254807	0.0014092	0.000891892	0.000354325	0.000960621	0.0987127	0.000210729	0.00115305	0.00179616	0.0107401	0.00526084	0.00224702	0.0650547	0.00698042	0.000249006	0.0239126	0.0140412	0.00453499	0.00137906	0.00399657	0.000346504	0.0012131	9.3091	10.8997	0.0473905	5.77749
IKE	0.0356893	0.13608	0.0485281	0.00444983	0.00284902	0.00576925	0.0119614	0.225721	0.0108027	0.172441	0.0763214	0.0300108	0.000764554	0.0057006	0.0110021	0.184742	0.000216852	7.1176e-05	0.000292564	0.00274433	0.00886621	0.00189921	0.157172	0.227856	0.00249578	0.000614881	0.000310955	0.000833301	0.0349234	0.000341299	0.000361127	0.000964573	0.00406731	0.000994082	0.0032246	0.0617019	0.00144783	0.000207418	0.011583	0.00990954	0.00451269	0.00127935	0.00823428	0.000266054	0.00131568	0.00156029	0.341176	n.d.	0.000566284
HABxJAL	0.00464886	0.00977539	0.00768677	0.00320337	0.000874538	0.000343943	n.d.	0.0419536	0.0011507	0.0141382	0.00644376	0.000854816	0.0001945	0.000934579	0.00225424	0.126307	0.000127936	0.000557661	0.00017429	0.00140832	0.01118	0.000711831	0.0965684	0.297446	0.000598431	0.000921813	0.000228602	0.0010349	0.138228	0.000127984	0.00098433	0.00176982	0.0125158	0.00246421	0.00304681	0.0660625	0.00143738	0.000265079	0.0160906	0.0197133	0.00300253	0.000909605	0.000624734	0.000495591	0.00274733	29.4137	9.88743	0.148397	13.3672
JALxHAB	0.00565775	0.00533519	0.00864799	0.00230708	0.000543321	0.00016089	n.d.	0.0254935	0.000754654	0.00112359	0.00975988	0.000132209	0.000195954	0.000637882	0.00153527	0.125882	0.000106238	0.000466028	0.000147336	0.00150379	0.0121103	0.000944441	0.0970369	0.288765	0.000527877	0.00127646	0.000293139	0.000803446	0.121609	0.000160359	0.00102229	0.00177754	0.0116223	0.00251903	0.00277616	0.0497055	0.00129944	0.000407655	0.00860368	0.0335961	0.0028702	0.000941089	0.000338762	0.000513881	0.00247809	19.2624	14.8419	0.15209	7.78184
JALxBIQ	0.0414068	0.0389166	0.0142489	0.00195666	0.000976682	0.000914951	0.00102658	0.0472581	0.00211399	0.0536824	0.0222788	0.00483649	0.000237898	0.0011959	0.00331018	0.127754	0.000123099	0.000352119	0.000156711	0.00147747	0.0087765	0.00110073	0.129115	0.242157	0.000889386	0.00114215	0.000256976	0.00089336	0.0920969	0.000214358	0.00112829	0.00163139	0.00964024	0.00322685	0.000460863	0.0593611	0.00201407	0.000359404	0.0127466	0.0241045	0.00286825	0.00124575	0.00187236	0.000446827	0.00180694	20.9082	11.9974	0.145156	11.9517
IKExHAB	0.0934439	0.104282	0.0445917	0.00371735	0.00251927	0.00446389	0.0106796	0.172497	0.00982821	0.124798	0.0490201	0.0209941	0.000761631	0.00479965	0.00893218	0.145522	0.000288829	0.000226897	0.000382028	0.00277054	0.00373491	0.00177162	0.162846	0.219987	0.00238673	0.000875808	0.000360993	0.000816833	0.0558459	0.000268948	0.00185838	0.0020548	0.0086656	0.00503128	0.000693326	0.0628044	0.00511211	0.000334139	0.0214831	0.0147895	0.00578124	0.00136396	0.00737965	0.000337909	0.00061242	23.9631	14.942	0.187766	9.48794
IKExBIQ	0.0832874	0.042193	0.0196705	0.003157	0.00142195	0.00203803	0.00215192	0.0992426	0.00441603	0.0498945	0.0213722	0.00761998	0.000370404	0.00234197	0.00467193	0.153681	0.000114087	0.000382296	0.000156252	0.00144137	0.0113876	0.00101468	0.136396	0.258995	0.00127871	0.000927278	0.000216007	0.000864904	0.106404	0.000142342	0.00123835	0.00148005	0.00788541	0.00371191	0.000923125	0.0543157	0.00423916	0.00023281	0.0183922	0.0168452	0.00344721	0.00101431	0.00353654	0.000382758	0.0024595	32.0732	11.077	0.147726	13.0687
log2	Asparagine	Aspartate	GABA	Glycine	Isoleucine	Lysine	Ornithine	Proline	Phenylalanine	Pyroglutamate	Serine	Threonine	Tryptophan	Tyrosine	Valine	Citrate	Galacturonate	Gluconate	Glucoronate	Glycerate	Lactic Acid	Nicotinic acid	Phosphoric Acid	Fructose	Fructose-6-P	Fucose	Succinate	Galactose	Glucose	Glucose-6-P	Isomaltose	Glycurone	Glucosone	Maltose	Psicose	Sucrose	Trehalose	Erythritol	Myoinositol	Glycerol	Myoinositol-1-P	Xylitol	Putrescine	Uracil	Urea	Capsaicin	Capsiamide	Dinorcapsaicin	Dihydrocapsaicin
HAB	-5.94638	-6.2731	-6.75535	-9.4194	-11.3129	-13.0238	n.d.	-3.77968	-9.5808	-7.08135	-7.02662	-11.1941	-11.7365	-11.5932	-9.70906	-2.98965	-13.8414	-11.2629	-13.213	-9.14669	-7.48854	-10.4358	-3.22406	-2.03265	-10.8583	-9.91422	-11.9711	-10.2244	-3.16177	-12.3957	-10.0398	-9.28027	-6.53912	-8.12687	-9.74249	-4.0031	-8.48594	-11.7248	-8.43935	-5.96431	-8.82548	-9.96494	-10.6237	-11.3973	-9.79461	3.87912	2.27924	-5.13585	3.04717
BIQ	-6.90445	-8.52	-8.283	-9.49523	-11.1599	-15.4098	n.d.	-7.15292	-11.5988	-7.02654	-7.46097	-12.3204	-14.2356	-11.8495	-10.2068	-2.71686	-13.048	-10.9268	-12.6554	-10.0107	-6.97127	-10.5334	-3.37761	-1.77752	-12.267	-9.1117	-12.021	-9.86566	-3.06473	-13.3269	-8.85575	-7.86179	-6.32836	-8.33345	-9.79461	-3.9117	-11.5133	-11.5051	-5.97379	-5.07547	-8.90359	-10.1841	-13.0244	-11.5776	-9.77812	-3.38307	2.22004	n.d.	-5.66108
JAL	-2.87589	-4.38044	-5.22615	-8.74368	-9.50282	-9.28114	-8.7674	-4.42914	-7.55437	-4.6344	-5.88086	-7.98651	-10.5838	-8.76249	-7.78058	-2.72819	-12.1067	-11.4747	-11.6574	-8.6951	-7.53912	-9.34878	-3.06452	-1.97253	-9.47091	-10.1308	-11.4626	-10.0237	-3.34062	-12.2123	-9.76033	-9.12087	-6.54085	-7.57049	-8.79777	-3.9422	-7.16247	-11.9715	-5.38609	-6.15419	-7.78468	-9.5021	-7.96702	-11.4948	-9.68708	3.21864	3.44621	-4.39926	2.53044
IKE	-4.80836	-2.87747	-4.36504	-7.81203	-8.45532	-7.4374	-6.38547	-2.14739	-6.53246	-2.53582	-3.71177	-5.05837	-10.3531	-7.45467	-6.50607	-2.43641	-12.171	-13.7782	-11.739	-8.50933	-6.81747	-9.04038	-2.66958	-2.13381	-8.64629	-10.6674	-11.651	-10.2289	-4.83966	-11.5167	-11.4352	-10.0178	-7.94171	-9.97435	-8.27666	-4.01854	-9.43189	-12.2352	-6.43185	-6.65697	-7.7918	-9.61038	-6.92414	-11.876	-9.56998	-9.32397	-1.55141	n.d.	-10.7862
HABxJAL	-7.74891	-6.67663	-7.02341	-8.28619	-10.1592	-11.5055	n.d.	-4.57506	-9.76327	-6.14426	-7.27788	-10.1921	-12.3279	-10.0634	-8.79314	-2.98499	-12.9323	-10.8083	-12.4862	-9.47181	-6.48293	-10.4562	-3.3723	-1.7493	-10.7065	-10.0832	-12.0949	-9.9163	-2.85488	-12.9318	-9.98857	-9.14218	-6.32011	-8.66466	-8.35848	-3.92003	-9.44234	-11.8813	-5.95764	-5.66469	-8.3796	-10.1025	-10.6445	-10.9786	-8.50775	4.87841	3.3056	-2.75247	3.74062
JALxHAB	-7.46556	-7.55024	-6.85342	-8.75971	-10.8459	-12.6016	n.d.	-5.29373	-10.3719	-9.79767	-6.67892	-12.8849	-12.3172	-10.6144	-9.34729	-2.98985	-13.2004	-11.0673	-12.7286	-9.37718	-6.36762	-10.0483	-3.36532	-1.79203	-10.8875	-9.61364	-11.7361	-10.2815	-3.03968	-12.6064	-9.93398	-9.1359	-6.42697	-8.63292	-8.4927	-4.33045	-9.5879	-11.2604	-6.86083	-4.89556	-8.44464	-10.0534	-11.5274	-10.9263	-8.65655	4.26771	3.8916	-2.71701	2.96011
JALxBIQ	-4.59399	-4.68347	-6.133	-8.99739	-9.99982	-10.094	-9.92793	-4.40329	-8.88581	-4.21941	-5.48819	-7.69182	-12.0374	-9.70769	-8.23887	-2.96856	-12.9879	-11.4716	-12.6396	-9.40265	-6.83214	-9.82732	-2.95327	-2.04599	-10.1349	-9.77403	-11.9261	-10.1285	-3.4407	-12.1877	-9.79165	-9.25968	-6.69672	-8.27566	-11.0834	-4.07434	-8.95567	-11.4421	-6.29374	-5.37455	-8.44561	-9.64877	-9.06093	-11.128	-9.11224	4.386	3.58465	-2.78433	3.57914
IKExHAB	-3.41976	-3.26144	-4.48708	-8.07151	-8.63278	-7.80748	-6.549	-2.53536	-6.66885	-3.00234	-4.35048	-5.57387	-10.3586	-7.70286	-6.80677	-2.78069	-11.7575	-12.1057	-11.354	-8.49562	-8.06471	-9.14071	-2.61842	-2.18451	-8.71075	-10.1571	-11.4357	-10.2577	-4.16241	-11.8604	-9.07174	-8.92679	-6.85048	-7.63486	-10.4942	-3.99299	-7.61186	-11.5473	-5.54066	-6.07928	-7.43441	-9.51798	-7.08223	-11.5311	-10.6732	4.58274	3.9013	-2.41299	3.2461
IKExBIQ	-3.58576	-4.56685	-5.66782	-8.30723	-9.45791	-8.93861	-8.86016	-3.3329	-7.82303	-4.32498	-5.54812	-7.036	-11.3986	-8.73806	-7.74177	-2.70199	-13.0976	-11.353	-12.6438	-9.43834	-6.45639	-9.94476	-2.87413	-1.949	-9.6111	-10.0747	-12.1766	-10.1752	-3.23238	-12.7784	-9.65736	-9.40013	-6.9866	-8.07362	-10.0812	-4.20249	-7.882	-12.0686	-5.76477	-5.89152	-8.18036	-9.94528	-8.14345	-11.3513	-8.66742	5.00329	3.46949	-2.759	3.70804
Average	-7.76552
log2/average	Asparagine	Aspartate	GABA	Glycine	Isoleucine	Lysine	Ornithine	Proline	Phenylalanine	Pyroglutamate	Serine	Threonine	Tryptophan	Tyrosine	Valine	Citrate	Galacturonate	Gluconate	Glucoronate	Glycerate	Lactic Acid	Nicotinic acid	Phosphoric Acid	Fructose	Fructose-6-P	Fucose	Succinate	Galactose	Glucose	Glucose-6-P	Isomaltose	Glycurone	Glucosone	Maltose	Psicose	Sucrose	Trehalose	Erythritol	Myoinositol	Glycerol	Myoinositol-1-P	Xylitol	Putrescine	Uracil	Urea	Capsaicin	Capsiamide	Dinorcapsaicin	Dihydrocapsaicin
HAB	0.765741	0.807814	0.869916	1.21298	1.45682	1.67713	n.d.	0.486726	1.23376	0.911896	0.904849	1.44151	1.51136	1.49291	1.25028	0.38499	1.78241	1.45037	1.70149	1.17786	0.964332	1.34386	0.415177	0.261753	1.39827	1.2767	1.54158	1.31664	0.407155	1.59625	1.29287	1.19506	0.842071	1.04653	1.25458	0.515496	1.09277	1.50985	1.08677	0.76805	1.1365	1.28323	1.36806	1.46768	1.26129	-0.499531	-0.293507	0.661365	-0.392398
BIQ	0.889116	1.09716	1.06664	1.22274	1.43711	1.98439	n.d.	0.921113	1.49363	0.904837	0.960781	1.58656	1.83319	1.52591	1.31437	0.349862	1.68025	1.40709	1.62969	1.28912	0.89772	1.35643	0.434949	0.228899	1.57967	1.17335	1.548	1.27044	0.394658	1.71617	1.14039	1.0124	0.81493	1.07313	1.26129	0.503726	1.48262	1.48157	0.769271	0.653591	1.14655	1.31145	1.67721	1.49089	1.25917	0.435653	-0.285885	n.d.	0.729002
JAL	0.37034	0.564089	0.672994	1.12596	1.22372	1.19517	1.12902	0.57036	0.972809	0.596792	0.757303	1.02846	1.36292	1.12838	1.00194	0.351321	1.55903	1.47765	1.50117	1.11971	0.970845	1.20388	0.394631	0.254011	1.21961	1.30459	1.47609	1.2908	0.430186	1.57263	1.25688	1.17453	0.842293	0.974885	1.13293	0.507655	0.922342	1.54163	0.693589	0.792501	1.00247	1.22363	1.02595	1.48024	1.24745	-0.414478	-0.443784	0.566512	-0.325856
IKE	0.619194	0.370544	0.562105	1.00599	1.08883	0.957746	0.822284	0.276528	0.841213	0.326549	0.47798	0.651389	1.33321	0.95997	0.837815	0.313747	1.56731	1.77428	1.51168	1.09578	0.877915	1.16417	0.343774	0.27478	1.11342	1.37369	1.50035	1.31722	0.623224	1.48305	1.47256	1.29004	1.02269	1.28444	1.06582	0.517485	1.21459	1.57558	0.828257	0.857246	1.00338	1.23757	0.891652	1.52932	1.23237	1.20069	0.199782	n.d.	1.38898
HABxJAL	0.99786	0.859778	0.904434	1.06705	1.30824	1.48162	n.d.	0.589151	1.25726	0.791222	0.937204	1.31248	1.58752	1.29591	1.13233	0.38439	1.66535	1.39183	1.60791	1.21973	0.834835	1.34649	0.434266	0.225265	1.37873	1.29846	1.55751	1.27696	0.367635	1.66528	1.28627	1.17728	0.813867	1.11579	1.07636	0.504799	1.21593	1.53001	0.767191	0.729466	1.07908	1.30094	1.37073	1.41376	1.09558	-0.628214	-0.425676	0.354447	-0.481696
JALxHAB	0.961372	0.972278	0.882544	1.12803	1.39667	1.62277	n.d.	0.681696	1.33563	1.26169	0.860073	1.65924	1.58614	1.36687	1.20369	0.385016	1.69987	1.42518	1.63912	1.20754	0.819987	1.29396	0.433367	0.230768	1.40203	1.23799	1.51131	1.32399	0.391432	1.62338	1.27924	1.17647	0.827628	1.1117	1.09364	0.557651	1.23468	1.45005	0.883499	0.630423	1.08745	1.29462	1.48444	1.40702	1.11474	-0.549572	-0.501139	0.349881	-0.381186
JALxBIQ	0.591588	0.603111	0.789773	1.15863	1.28772	1.29985	1.27846	0.567031	1.14426	0.543351	0.706737	0.990509	1.5501	1.2501	1.06096	0.382274	1.67251	1.47725	1.62766	1.21082	0.879804	1.26551	0.380305	0.263471	1.30512	1.25864	1.53577	1.30429	0.443074	1.56946	1.26091	1.19241	0.862365	1.06569	1.42725	0.52467	1.15326	1.47345	0.810472	0.692104	1.08758	1.24251	1.16681	1.433	1.17342	-0.564804	-0.461611	0.35855	-0.460902
IKExHAB	0.440377	0.41999	0.577821	1.0394	1.11168	1.0054	0.843343	0.326489	0.858777	0.386624	0.560231	0.717771	1.33392	0.99193	0.876537	0.358082	1.51406	1.5589	1.46211	1.09402	1.03853	1.17709	0.337185	0.281309	1.12172	1.30797	1.47263	1.32092	0.536011	1.52731	1.16821	1.14954	0.882166	0.983174	1.35138	0.514195	0.980213	1.48699	0.713494	0.782855	0.957361	1.22567	0.912009	1.48491	1.37443	-0.59014	-0.502387	0.310731	-0.418014
IKExBIQ	0.461753	0.588093	0.72987	1.06976	1.21794	1.15106	1.14096	0.429191	1.00741	0.556946	0.714455	0.906056	1.46785	1.12524	0.996941	0.347947	1.68663	1.46198	1.6282	1.21542	0.831418	1.28063	0.370114	0.250981	1.23766	1.29736	1.56804	1.3103	0.416247	1.64552	1.24362	1.2105	0.899694	1.03968	1.2982	0.541172	1.015	1.55412	0.742354	0.758676	1.05342	1.2807	1.04867	1.46175	1.11614	-0.644296	-0.446781	0.355288	-0.477501
Parent average	Asparagine	Aspartate	GABA	Glycine	Isoleucine	Lysine	Ornithine	Proline	Phenylalanine	Pyroglutamate	Serine	Threonine	Tryptophan	Tyrosine	Valine	Citrate	Galacturonate	Gluconate	Glucoronate	Glycerate	Lactic Acid	Nicotinic acid	Phosphoric Acid	Fructose	Fructose-6-P	Fucose	Succinate	Galactose	Glucose	Glucose-6-P	Isomaltose	Glycurone	Glucosone	Maltose	Psicose	Sucrose	Trehalose	Erythritol	Myoinositol	Glycerol	Myoinositol-1-P	Xylitol	Putrescine	Uracil	Urea	Capsaicin	Capsiamide	Dinorcapsaicin	Dihydrocapsaicin
HABxJAL	0.568041	0.685951	0.771455	1.16947	1.34027	1.43615	1.12902	0.528543	1.10329	0.754344	0.831076	1.23499	1.43714	1.31065	1.12611	0.368156	1.67072	1.46401	1.60133	1.14878	0.967588	1.27387	0.404904	0.257882	1.30894	1.29064	1.50883	1.30372	0.41867	1.58444	1.27488	1.1848	0.842182	1.01071	1.19375	0.511575	1.00756	1.52574	0.890181	0.780275	1.06948	1.25343	1.19701	1.47396	1.25437	-0.457005	-0.368646	0.613939	-0.359127
JALxHAB	0.568041	0.685951	0.771455	1.16947	1.34027	1.43615	1.12902	0.528543	1.10329	0.754344	0.831076	1.23499	1.43714	1.31065	1.12611	0.368156	1.67072	1.46401	1.60133	1.14878	0.967588	1.27387	0.404904	0.257882	1.30894	1.29064	1.50883	1.30372	0.41867	1.58444	1.27488	1.1848	0.842182	1.01071	1.19375	0.511575	1.00756	1.52574	0.890181	0.780275	1.06948	1.25343	1.19701	1.47396	1.25437	-0.457005	-0.368646	0.613939	-0.359127
JALxBIQ	0.629728	0.830623	0.869816	1.17435	1.33042	1.58978	1.12902	0.745736	1.23322	0.750814	0.859042	1.30751	1.59805	1.32715	1.15815	0.350592	1.61964	1.44237	1.56543	1.20442	0.934283	1.28016	0.41479	0.241455	1.39964	1.23897	1.51205	1.28062	0.412422	1.6444	1.19864	1.09346	0.828612	1.02401	1.19711	0.50569	1.20248	1.5116	0.73143	0.723046	1.07451	1.26754	1.35158	1.48557	1.25331	0.0105872	-0.364834	0.566512	0.201573
IKExHAB	0.692468	0.589179	0.71601	1.10948	1.27282	1.31744	0.822284	0.381627	1.03749	0.619222	0.691415	1.04645	1.42229	1.22644	1.04405	0.349369	1.67486	1.61233	1.60658	1.13682	0.921123	1.25402	0.379475	0.268266	1.25584	1.32519	1.52096	1.31693	0.515189	1.53965	1.38272	1.24255	0.932379	1.16549	1.1602	0.51649	1.15368	1.54271	0.957514	0.812648	1.06994	1.2604	1.12986	1.4985	1.24683	0.350578	-0.0468627	0.661365	0.498293
IKExBIQ	0.754155	0.733851	0.814371	1.11437	1.26297	1.47107	0.822284	0.598821	1.16742	0.615693	0.719381	1.11897	1.5832	1.24294	1.07609	0.331805	1.62378	1.59069	1.57068	1.19245	0.887817	1.2603	0.389361	0.251839	1.34655	1.27352	1.52418	1.29383	0.508941	1.59961	1.30648	1.15122	0.918809	1.17879	1.16356	0.510606	1.3486	1.52857	0.798764	0.755418	1.07497	1.27451	1.28443	1.51011	1.24577	0.81817	-0.0430513	#DIV/0!	1.05899
Best parent	Asparagine	Aspartate	GABA	Glycine	Isoleucine	Lysine	Ornithine	Proline	Phenylalanine	Pyroglutamate	Serine	Threonine	Tryptophan	Tyrosine	Valine	Citrate	Galacturonate	Gluconate	Glucoronate	Glycerate	Lactic Acid	Nicotinic acid	Phosphoric Acid	Fructose	Fructose-6-P	Fucose	Succinate	Galactose	Glucose	Glucose-6-P	Isomaltose	Glycurone	Glucosone	Maltose	Psicose	Sucrose	Trehalose	Erythritol	Myoinositol	Glycerol	Myoinositol-1-P	Xylitol	Putrescine	Uracil	Urea	Capsaicin	Capsiamide	Dinorcapsaicin	Dihydrocapsaicin
HABxJAL
JALxHAB
JALxBIQ
IKExHAB
IKExBIQ
aMPH Heterosis	Asparagine	Aspartate	GABA	Glycine	Isoleucine	Lysine	Ornithine	Proline	Phenylalanine	Pyroglutamate	Serine	Threonine	Tryptophan	Tyrosine	Valine	Citrate	Galacturonate	Gluconate	Glucoronate	Glycerate	Lactic Acid	Nicotinic acid	Phosphoric Acid	Fructose	Fructose-6-P	Fucose	Succinate	Galactose	Glucose	Glucose-6-P	Isomaltose	Glycurone	Glucosone	Maltose	Psicose	Sucrose	Trehalose	Erythritol	Myoinositol	Glycerol	Myoinositol-1-P	Xylitol	Putrescine	Uracil	Urea	Capsaicin	Capsiamide	Dinorcapsaicin	Dihydrocapsaicin
HABxJAL	0.429819	0.173827	0.132979	-0.10242	-0.0320251	0.0454676	#VALUE!	0.0606076	0.153973	0.0368788	0.106128	0.0774955	0.150382	-0.0147401	0.00622257	0.016234	-0.00537599	-0.0721766	0.00657159	0.070943	-0.132753	0.0726146	0.0293622	-0.0326169	0.0697865	0.00781777	0.0486747	-0.0267541	-0.0510353	0.0808364	0.0113941	-0.00751816	-0.0283146	0.105077	-0.117397	-0.00677671	0.208374	0.00426636	-0.12299	-0.0508093	0.00959637	0.0475113	0.173729	-0.0602039	-0.15879	-0.17121	-0.0570302	-0.259491	-0.122569
JALxHAB	0.393331	0.286326	0.111089	-0.0414427	0.0564062	0.186616	#VALUE!	0.153153	0.232349	0.507345	0.0289976	0.424258	0.148998	0.0562181	0.0775829	0.0168602	0.0291517	-0.0388277	0.0377834	0.0587579	-0.147602	0.0200841	0.0284631	-0.0271139	0.0930926	-0.052655	0.00247774	0.0202763	-0.027238	0.0389408	0.00436458	-0.0083273	-0.0145539	0.100989	-0.100114	0.0460755	0.227118	-0.0756931	-0.00668184	-0.149853	0.0179706	0.0411897	0.287433	-0.0669368	-0.139629	-0.0925673	-0.132493	-0.264058	-0.0220594
JALxBIQ	-0.0381403	-0.227512	-0.0800425	-0.0157192	-0.0426966	-0.289929	0.149448	-0.178705	-0.0889547	-0.207463	-0.152305	-0.316997	-0.0479486	-0.0770481	-0.0971984	0.0316821	0.052869	0.034885	0.0622252	0.00640526	-0.0544785	-0.0146496	-0.0344849	0.0220158	-0.094525	0.0196707	0.0237257	0.0236646	0.0306522	-0.0749393	0.0622758	0.098944	0.0337532	0.0416827	0.230143	0.0189796	-0.0492194	-0.0381468	0.0790423	-0.0309415	0.0130674	-0.0250241	-0.184766	-0.0525665	-0.0798871	-0.575391	-0.096777	-0.207962	-0.662474
IKExHAB	-0.252091	-0.169189	-0.138189	-0.0700795	-0.161142	-0.312035	0.0210592	-0.0551384	-0.17871	-0.232598	-0.131184	-0.32868	-0.0883628	-0.23451	-0.167509	0.00871307	-0.1608	-0.0534288	-0.144477	-0.0428036	0.117405	-0.0769265	-0.0422901	0.0130427	-0.134124	-0.0172187	-0.0483328	0.00399856	0.0208216	-0.0123368	-0.21451	-0.0930083	-0.050213	-0.182313	0.191179	-0.00229571	-0.173466	-0.0557226	-0.24402	-0.0297926	-0.112579	-0.034728	-0.217848	-0.0135955	0.127602	-0.940718	-0.455525	-0.350634	-0.916307
IKExBIQ	-0.292401	-0.145757	-0.0845009	-0.0446079	-0.0450348	-0.320003	0.318677	-0.169629	-0.160016	-0.0587471	-0.0049256	-0.212916	-0.11535	-0.117704	-0.0791507	0.0161419	0.0628522	-0.128709	0.0575186	0.0229623	-0.0563995	0.0203306	-0.0192476	-0.000857831	-0.108883	0.0238434	0.0438619	0.016471	-0.092694	0.0459135	-0.0628573	0.0592785	-0.0191146	-0.139112	0.13464	0.0305666	-0.333601	0.0255498	-0.0564101	0.00325783	-0.021549	0.0061867	-0.235766	-0.0483548	-0.129628	-1.46247	-0.40373	#DIV/0!	-1.53649
aBPH Heterosis	Asparagine	Aspartate	GABA	Glycine	Isoleucine	Lysine	Ornithine	Proline	Phenylalanine	Pyroglutamate	Serine	Threonine	Tryptophan	Tyrosine	Valine	Citrate	Galacturonate	Gluconate	Glucoronate	Glycerate	Lactic Acid	Nicotinic acid	Phosphoric Acid	Fructose	Fructose-6-P	Fucose	Succinate	Galactose	Glucose	Glucose-6-P	Isomaltose	Glycurone	Glucosone	Maltose	Psicose	Sucrose	Trehalose	Erythritol	Myoinositol	Glycerol	Myoinositol-1-P	Xylitol	Putrescine	Uracil	Urea	Capsaicin	Capsiamide	Dinorcapsaicin	Dihydrocapsaicin
HABxJAL
JALxHAB
JALxBIQ
IKExHAB
IKExBIQ
Parents Average	0.0762232	0.0304714	0.0179861	0.00189664	0.000885718	0.000863688	0.00229483	0.0596154	0.0033129	0.0238236	0.0123199	0.00218488	0.000472317	0.00131316	0.00287133	0.138407	0.000147433	0.000379154	0.000207448	0.00208852	0.00547241	0.00112782	0.113276	0.249606	0.000973939	0.000964141	0.0003017	0.000898265	0.105227	0.000198152	0.0010515	0.00170222	0.0107465	0.00441912	0.00170721	0.0637103	0.0048848	0.000272229	0.0133967	0.0150288	0.00336963	0.00118982	0.00231518	0.000358621	0.00116954	12.0116	7.87695	0.0379161	7.0217
HABxJAL	0.00464886	0.00977539	0.00768677	0.00320337	0.000874538	0.000343943	0	0.0419536	0.0011507	0.0141382	0.00644376	0.000854816	0.0001945	0.000934579	0.00225424	0.126307	0.000127936	0.000557661	0.00017429	0.00140832	0.01118	0.000711831	0.0965684	0.297446	0.000598431	0.000921813	0.000228602	0.0010349	0.138228	0.000127984	0.00098433	0.00176982	0.0125158	0.00246421	0.00304681	0.0660625	0.00143738	0.000265079	0.0160906	0.0197133	0.00300253	0.000909605	0.000624734	0.000495591	0.00274733	29.4137	9.88743	0.148397	13.3672
JALxHAB	0.00565775	0.00533519	0.00864799	0.00230708	0.000543321	0.00016089	0	0.0254935	0.000754654	0.00112359	0.00975988	0.000132209	0.000195954	0.000637882	0.00153527	0.125882	0.000106238	0.000466028	0.000147336	0.00150379	0.0121103	0.000944441	0.0970369	0.288765	0.000527877	0.00127646	0.000293139	0.000803446	0.121609	0.000160359	0.00102229	0.00177754	0.0116223	0.00251903	0.00277616	0.0497055	0.00129944	0.000407655	0.00860368	0.0335961	0.0028702	0.000941089	0.000338762	0.000513881	0.00247809	19.2624	14.8419	0.15209	7.78184
Parents Average	0.0722886	0.0253683	0.0149632	0.00185925	0.000907705	0.000815137	0.00229483	0.0267228	0.00282119	0.0239666	0.011323	0.00206923	0.000351705	0.00128682	0.00269704	0.15151	0.000172407	0.000432537	0.000232292	0.00169104	0.00667307	0.00110421	0.107874	0.273246	0.000806048	0.00134975	0.000297466	0.00101624	0.109114	0.000154023	0.00165578	0.00304757	0.0115923	0.00418049	0.00168649	0.0657498	0.00366126	0.000296523	0.019912	0.0218492	0.00331155	0.00111931	0.0020583	0.000336849	0.00117601	4.70247	7.77938	0.0473905	2.89863
JALxBIQ	0.0414068	0.0389166	0.0142489	0.00195666	0.000976682	0.000914951	0.00102658	0.0472581	0.00211399	0.0536824	0.0222788	0.00483649	0.000237898	0.0011959	0.00331018	0.127754	0.000123099	0.000352119	0.000156711	0.00147747	0.0087765	0.00110073	0.129115	0.242157	0.000889386	0.00114215	0.000256976	0.00089336	0.0920969	0.000214358	0.00112829	0.00163139	0.00964024	0.00322685	0.000460863	0.0593611	0.00201407	0.000359404	0.0127466	0.0241045	0.00286825	0.00124575	0.00187236	0.000446827	0.00180694	20.9082	11.9974	0.145156	11.9517
Parents Average	0.025953	0.0745054	0.0288922	0.00295513	0.00162104	0.00294466	0.0119614	0.149266	0.00605428	0.0899128	0.0419955	0.0152188	0.000528808	0.00301213	0.00609845	0.155321	0.00014249	0.000239056	0.00019894	0.00225431	0.00721727	0.00131059	0.132096	0.236131	0.00151723	0.000825636	0.000280014	0.000834605	0.0733323	0.000263438	0.000655543	0.00128643	0.00741014	0.00228574	0.002196	0.0620339	0.0021185	0.000251435	0.00723185	0.012963	0.00335848	0.00113997	0.00443403	0.000318396	0.00122083	7.35779	2.5977	0.0284417	4.13324
IKExHAB	0.0934439	0.104282	0.0445917	0.00371735	0.00251927	0.00446389	0.0106796	0.172497	0.00982821	0.124798	0.0490201	0.0209941	0.000761631	0.00479965	0.00893218	0.145522	0.000288829	0.000226897	0.000382028	0.00277054	0.00373491	0.00177162	0.162846	0.219987	0.00238673	0.000875808	0.000360993	0.000816833	0.0558459	0.000268948	0.00185838	0.0020548	0.0086656	0.00503128	0.000693326	0.0628044	0.00511211	0.000334139	0.0214831	0.0147895	0.00578124	0.00136396	0.00737965	0.000337909	0.00061242	23.9631	14.942	0.187766	9.48794
Parents Average	0.0220184	0.0694023	0.0258693	0.00291774	0.00164303	0.00289611	0.0119614	0.116374	0.00556256	0.0900557	0.0409986	0.0151032	0.000408196	0.00298579	0.00592416	0.168424	0.000167464	0.00029244	0.000223785	0.00185683	0.00841793	0.00128698	0.126693	0.25977	0.00134934	0.00121124	0.000275781	0.000952584	0.0772197	0.000219308	0.00125982	0.00263178	0.00825586	0.00204711	0.00217529	0.0640734	0.000894964	0.000275729	0.0137472	0.0197834	0.00330039	0.00106946	0.00417715	0.000296624	0.0012273	0.0487053	2.50013	#DIV/0!	0.0101645
IKExBIQ	0.0832874	0.042193	0.0196705	0.003157	0.00142195	0.00203803	0.00215192	0.0992426	0.00441603	0.0498945	0.0213722	0.00761998	0.000370404	0.00234197	0.00467193	0.153681	0.000114087	0.000382296	0.000156252	0.00144137	0.0113876	0.00101468	0.136396	0.258995	0.00127871	0.000927278	0.000216007	0.000864904	0.106404	0.000142342	0.00123835	0.00148005	0.00788541	0.00371191	0.000923125	0.0543157	0.00423916	0.00023281	0.0183922	0.0168452	0.00344721	0.00101431	0.00353654	0.000382758	0.0024595	32.0732	11.077	0.147726	13.0687
aMPH Heterosis
HABxJAL	-0.0715744	-0.0206961	-0.0102994	0.00130672	-1.11791e-05	-0.000519745	-0.00229483	-0.0176618	-0.0021622	-0.0096854	-0.00587615	-0.00133007	-0.000277817	-0.000378577	-0.000617094	-0.0120999	-1.94969e-05	0.000178507	-3.31581e-05	-0.000680203	0.00570762	-0.000415991	-0.0167075	0.0478398	-0.000375508	-4.23288e-05	-7.30974e-05	0.000136633	0.0330011	-7.01685e-05	-6.71736e-05	6.75964e-05	0.00176925	-0.00195491	0.00133961	0.00235213	-0.00344742	-7.15014e-06	0.00269392	0.0046845	-0.0003671	-0.000280215	-0.00169044	0.00013697	0.00157779	17.4021	2.01048	0.110481	6.34548
JALxHAB	-0.0705655	-0.0251363	-0.00933814	0.000410438	-0.000342396	-0.000702798	-0.00229483	-0.0341219	-0.00255825	-0.0227	-0.00256003	-0.00205267	-0.000276363	-0.000675273	-0.00133606	-0.0125249	-4.11951e-05	8.68741e-05	-6.01116e-05	-0.000584737	0.00663787	-0.000183381	-0.016239	0.0391585	-0.000446062	0.000312318	-8.56093e-06	-9.48195e-05	0.0163822	-3.77936e-05	-2.92156e-05	7.53214e-05	0.000875722	-0.00190009	0.00106895	-0.0140048	-0.00358536	0.000135426	-0.00479298	0.0185673	-0.000499436	-0.000248732	-0.00197642	0.00015526	0.00130855	7.25082	6.96495	0.114173	0.760138
JALxBIQ	-0.0308819	0.0135483	-0.000714305	9.74112e-05	6.89775e-05	9.98144e-05	-0.00126825	0.0205353	-0.000707193	0.0297158	0.0109558	0.00276726	-0.000113807	-9.09157e-05	0.000613145	-0.0237555	-4.93082e-05	-8.04179e-05	-7.55817e-05	-0.000213571	0.00210342	-3.47971e-06	0.0212416	-0.0310888	8.33382e-05	-0.000207596	-4.04901e-05	-0.000122883	-0.0170174	6.03349e-05	-0.000527487	-0.00141618	-0.00195201	-0.000953643	-0.00122563	-0.00638864	-0.00164719	6.28814e-05	-0.00716542	0.0022553	-0.000443297	0.000126433	-0.000185939	0.000109978	0.000630928	16.2057	4.21805	0.0977653	9.05306
IKExHAB	0.0674909	0.0297763	0.0156996	0.000762219	0.000898222	0.00151923	-0.00128186	0.0232306	0.00377393	0.0348848	0.00702456	0.00577533	0.000232824	0.00178752	0.00283373	-0.00979942	0.000146339	-1.21596e-05	0.000183088	0.000516223	-0.00348236	0.000461036	0.0307507	-0.0161441	0.000869499	5.01715e-05	8.09782e-05	-1.77721e-05	-0.0174864	5.51e-06	0.00120283	0.000768374	0.00125546	0.00274554	-0.00150267	0.000770411	0.00299361	8.2704e-05	0.0142512	0.00182655	0.00242276	0.000223999	0.00294562	1.95134e-05	-0.000608408	16.6053	12.3443	0.159325	5.3547
IKExBIQ	0.061269	-0.0272093	-0.00619879	0.000239267	-0.000221082	-0.000858084	-0.0098095	-0.0171312	-0.00114653	-0.0401613	-0.0196263	-0.00748318	-3.7792e-05	-0.000643827	-0.00125223	-0.0147425	-5.33771e-05	8.98557e-05	-6.75329e-05	-0.000415459	0.00296965	-0.000272297	0.00970286	-0.000774759	-7.06314e-05	-0.000283967	-5.97734e-05	-8.768e-05	0.0291843	-7.69664e-05	-2.14614e-05	-0.00115172	-0.000370449	0.0016648	-0.00125216	-0.00975762	0.0033442	-4.29192e-05	0.00464493	-0.00293817	0.000146814	-5.51441e-05	-0.000640611	8.61341e-05	0.0012322	32.0244	8.57683	#DIV/0!	13.0585
Average	-0.00885235	-0.00594339	-0.00217021	0.000563212	7.85084e-05	-9.23161e-05	-0.00338985	-0.0050298	-0.000560048	-0.00158922	-0.00201643	-0.000464668	-9.45911e-05	-2.14786e-07	4.82968e-05	-0.0145844	-3.40774e-06	5.25319e-05	-1.06593e-05	-0.000275549	0.00278724	-8.28225e-05	0.00574975	0.00779812	1.21272e-05	-3.42803e-05	-2.01887e-05	-3.73044e-05	0.00881277	-2.38167e-05	0.000111499	-0.000331322	0.000315595	-7.96605e-05	-0.000314382	-0.00540571	-0.000468432	4.61884e-05	0.00192633	0.0048791	0.000251948	-4.67319e-05	-0.000309557	0.000101571	0.000828214	17.8977	6.82292	#DIV/0!	6.91438
StDev	0.0688716	0.0259522	0.010667	0.000484165	0.000486564	0.000971569	0.00362474	0.0255176	0.00253519	0.0328229	0.0119929	0.0050476	0.0002106	0.00102681	0.00174128	0.00541859	8.47268e-05	0.000100378	0.000109475	0.000476881	0.00397381	0.000338781	0.0216131	0.0344446	0.000526119	0.000234366	6.15394e-05	0.000104648	0.0245775	5.725e-05	0.000645893	0.000919755	0.00149356	0.00215751	0.00139384	0.00693142	0.00340958	7.13452e-05	0.00848074	0.00813507	0.00124043	0.000222863	0.00196254	5.28632e-05	0.000874443	8.91207	3.98519	#DIV/0!	4.55399
Range	0.139065	0.0569856	0.0259989	0.00120931	0.00124062	0.00237732	0.00854125	0.0573526	0.00633218	0.075046	0.0305821	0.0132585	0.000510641	0.00246279	0.00416979	0.0139561	0.000199716	0.000258925	0.00025867	0.00119643	0.0101202	0.000877027	0.0474582	0.0789285	0.00131556	0.000596285	0.000154076	0.000259516	0.0504875	0.000137301	0.00173032	0.00218455	0.00372127	0.00470046	0.00284228	0.0163569	0.00692956	0.000178345	0.0214166	0.0215055	0.00292219	0.000504215	0.00492204	0.000135747	0.0021862	24.7736	10.3338	#DIV/0!	12.2984
Normalized	Asparagine	Aspartate	GABA	Glycine	Isoleucine	Lysine	Ornithine	Proline	Phenylalanine	Pyroglutamate	Serine	Threonine	Tryptophan	Tyrosine	Valine	Citrate	Galacturonate	Gluconate	Glucoronate	Glycerate	Lactic Acid	Nicotinic acid	Phosphoric Acid	Fructose	Fructose-6-P	Fucose	Succinate	Galactose	Glucose	Glucose-6-P	Isomaltose	Glycurone	Glucosone	Maltose	Psicose	Sucrose	Trehalose	Erythritol	Myoinositol	Glycerol	Myoinositol-1-P	Xylitol	Putrescine	Uracil	Urea	Capsaicin	Capsiamide	Dinorcapsaicin	Dihydrocapsaicin
HABxJAL	-0.451026	-0.258884	-0.312673	0.614822	-0.0722926	-0.179795	0.128204	-0.220252	-0.253017	-0.107883	-0.126208	-0.0652712	-0.358816	-0.153631	-0.159574	0.178027	-0.0805601	0.486532	-0.0869789	-0.338218	0.288569	-0.379884	-0.4732	0.507315	-0.294654	-0.0134978	-0.343394	0.670237	0.479096	-0.337592	-0.10326	0.182609	0.390635	-0.398951	0.581923	0.474284	-0.429895	-0.299075	0.0358407	-0.00904857	-0.211843	-0.463064	-0.280552	0.260772	0.342868	-0.0200048	-0.465698	#DIV/0!	-0.046258
JALxHAB	-0.443771	-0.336802	-0.275701	-0.126331	-0.33927	-0.256795	0.128204	-0.507251	-0.315563	-0.281305	-0.0177749	-0.119773	-0.355968	-0.274103	-0.331997	0.147573	-0.189206	0.132634	-0.19118	-0.258426	0.380488	-0.114658	-0.463328	0.397326	-0.348284	0.581263	0.0754682	-0.221624	0.149926	-0.101797	-0.0813229	0.186145	0.150521	-0.387289	0.486698	-0.525716	-0.449802	0.500364	-0.313743	0.636499	-0.25713	-0.400623	-0.338652	0.395509	0.219715	-0.429766	0.0137442	#DIV/0!	-0.500411
JALxBIQ	-0.158411	0.342046	0.0559986	-0.385178	-0.00768239	0.0808183	0.248395	0.445754	-0.0232377	0.417145	0.424177	0.243762	-0.0376317	-0.0368285	0.135462	-0.657138	-0.229829	-0.513468	-0.250986	0.0518029	-0.0675691	0.0904679	0.326432	-0.492685	0.0541298	-0.290659	-0.131763	-0.329763	-0.511615	0.612898	-0.369288	-0.496604	-0.609365	-0.185936	-0.320605	-0.0600929	-0.170105	0.0935994	-0.424518	-0.122006	-0.237919	0.343435	0.0251154	0.061929	-0.0902413	-0.0682967	-0.252073	#DIV/0!	0.1739
IKExHAB	0.548974	0.62682	0.687327	0.164562	0.66073	0.677886	0.246802	0.492749	0.684437	0.486021	0.29563	0.470641	0.641184	0.725897	0.668003	0.342862	0.749798	-0.249847	0.749014	0.661782	-0.619512	0.620116	0.5268	-0.303341	0.651716	0.14163	0.656606	0.0752641	-0.520904	0.213594	0.630712	0.503396	0.252566	0.601049	-0.418077	0.377584	0.499605	0.204747	0.575482	-0.141943	0.74287	0.536936	0.661348	-0.604491	-0.657132	-0.052166	0.534302	#DIV/0!	-0.12682
IKExBIQ	0.504234	-0.37318	-0.154952	-0.267875	-0.241485	-0.322114	-0.751605	-0.211	-0.0926197	-0.513979	-0.575823	-0.529359	0.111231	-0.261334	-0.311893	-0.0113245	-0.250202	0.144149	-0.21987	-0.11694	0.0180242	-0.216042	0.0832967	-0.108616	-0.0629074	-0.418737	-0.256917	-0.194113	0.403497	-0.387102	-0.0768415	-0.375546	-0.184358	0.371126	-0.329939	-0.266059	0.550198	-0.499636	0.126939	-0.363501	-0.0359778	-0.0166839	-0.0672596	-0.113719	0.184792	0.570234	0.169725	#DIV/0!	0.499589
Max	0.749798
Min	-0.751605
rMPH Heterosis
HABxJAL	-93.901	-67.9195	-57.2628	68.8966	-1.26215	-60.1774	-100	-29.6263	-65.266	-40.6546	-47.6964	-60.8759	-58.82	-28.8295	-21.4915	-8.74222	-13.2242	47.0804	-15.9838	-32.5686	104.298	-36.8845	-14.7494	19.1661	-38.5556	-4.39031	-24.2285	15.2108	31.3618	-35.4114	-6.38833	3.97107	16.4635	-44.2376	78.4677	3.69192	-70.5744	-2.62652	20.1089	31.1702	-10.8944	-23.5511	-73.0157	38.1936	134.907	144.878	25.5236	291.382	90.3696
JALxHAB	-92.5774	-82.4912	-51.9186	21.6402	-38.6575	-81.3717	-100	-57.2368	-77.2208	-95.2837	-20.7796	-93.9489	-58.5122	-51.4237	-46.5312	-9.0493	-27.9416	22.9127	-28.9768	-27.9976	121.297	-16.2597	-14.3358	15.6881	-45.7998	32.3934	-2.83757	-10.5558	15.5684	-19.073	-2.77846	4.42488	8.14888	-42.9971	62.6139	-21.982	-73.3984	49.7471	-35.7774	123.545	-14.8217	-20.905	-85.3678	43.2938	111.886	60.3653	88.422	301.122	10.8256
JALxBIQ	-42.7202	53.4063	-4.77374	5.23927	7.59911	12.2451	-55.2654	76.8456	-25.0672	123.989	96.7572	133.733	-32.3587	-7.06517	22.734	-15.6792	-28.5999	-18.5921	-32.5373	-12.6296	31.5211	-0.315131	19.6912	-11.3776	10.3391	-15.3803	-13.6117	-12.0919	-15.5959	39.1726	-31.8573	-46.4691	-16.839	-22.8118	-72.6733	-9.7166	-44.9896	21.2063	-35.9854	10.3221	-13.3864	11.2956	-9.03362	32.649	53.6499	344.621	54.2209	206.297	312.322
IKExHAB	260.051	39.9653	54.3384	25.7931	55.4101	51.5928	-10.7166	15.5632	62.335	38.7984	16.7269	37.9486	44.0281	59.344	46.4664	-6.30914	102.701	-5.08651	92.0316	22.8994	-48.2504	35.1778	23.2791	-6.83694	57.3084	6.07671	28.9193	-2.12941	-23.8454	2.09158	183.486	59.7294	16.9425	120.116	-68.4278	1.24192	141.308	32.8928	197.062	14.0905	72.1386	19.6497	66.4321	6.12865	-49.8357	225.684	475.202	560.18	129.552
IKExBIQ	278.263	-39.2052	-23.962	8.20045	-13.4557	-29.6288	-82.0095	-14.7208	-20.6116	-44.596	-47.8708	-49.5471	-9.2583	-21.563	-21.1377	-8.75321	-31.8737	30.7262	-30.1776	-22.3746	35.2776	-21.1579	7.65855	-0.298248	-5.23452	-23.4442	-21.6742	-9.20444	37.7939	-35.095	-1.70353	-43.7622	-4.4871	81.3245	-57.563	-15.2288	373.669	-15.5657	33.7881	-14.8517	4.44838	-5.15627	-15.3361	29.0381	100.4	65751.4	343.056	#DIV/0!	128472
Average	61.8231	-19.2488	-16.7157	25.9539	1.92677	-21.468	-69.5983	-1.83501	-25.1661	-3.54947	-0.572519	-6.53797	-22.9842	-9.9075	-3.99201	-9.70661	0.212297	15.4081	-3.12877	-14.5342	48.8287	-7.88788	4.30875	3.26828	-4.38848	-0.948939	-6.68654	-3.75417	9.05657	-9.66305	28.1517	-4.42119	4.04576	18.2789	-11.5165	-8.39872	65.2028	17.1308	35.8392	32.8552	7.49691	-3.73342	-23.2642	29.8606	70.2014	13305.4	197.285	#DIV/0!	25803
StDev	190.499	62.3534	45.0752	25.5293	34.5923	53.9164	37.6665	51.2374	54.7606	85.9303	60.4948	92.3285	42.7591	41.8967	37.6501	3.5173	57.7424	26.7869	53.5849	22.2085	67.5204	27.3815	18.1559	13.5677	41.5524	21.721	21.5807	11.2672	27.6408	31.3106	87.7083	43.5308	14.546	76.9693	75.319	10.863	194.121	26.4021	95.5668	53.2993	36.947	19.1198	60.5038	14.3313	73.3472	29318.4	200.192	#DIV/0!	57393.9
Normalized	Asparagine	Aspartate	GABA	Glycine	Isoleucine	Lysine	Ornithine	Proline	Phenylalanine	Pyroglutamate	Serine	Threonine	Tryptophan	Tyrosine	Valine	Citrate	Galacturonate	Gluconate	Glucoronate	Glycerate	Lactic Acid	Nicotinic acid	Phosphoric Acid	Fructose	Fructose-6-P	Fucose	Succinate	Galactose	Glucose	Glucose-6-P	Isomaltose	Glycurone	Glucosone	Maltose	Psicose	Sucrose	Trehalose	Erythritol	Myoinositol	Glycerol	Myoinositol-1-P	Xylitol	Putrescine	Uracil	Urea	Capsaicin	Capsiamide	Dinorcapsaicin	Dihydrocapsaicin
HABxJAL	-0.817454	-0.780562	-0.899541	1.68209	-0.0921856	-0.717952	-0.807129	-0.542402	-0.732276	-0.431805	-0.778974	-0.588528	-0.838085	-0.451635	-0.464794	0.274185	-0.232697	1.18238	-0.239901	-0.812048	0.82152	-1.05899	-1.04969	1.17174	-0.822265	-0.158435	-0.812856	1.68321	0.80697	-0.822353	-0.393806	0.192789	0.853688	-0.812226	1.19471	1.11301	-0.699448	-0.748323	-0.1646	-0.0316141	-0.497775	-1.0365	-0.822286	0.581454	0.882181	-0.448882	-0.857982	#DIV/0!	-0.448004
JALxHAB	-0.810506	-1.01426	-0.780979	-0.16897	-1.17322	-1.11105	-0.807129	-1.08128	-0.950586	-1.06754	-0.33403	-0.946739	-0.830886	-0.990919	-1.12986	0.186879	-0.487577	0.280157	-0.482375	-0.606228	1.07328	-0.305748	-1.02691	0.915396	-0.996605	1.53502	0.178353	-0.603673	0.235589	-0.300537	-0.352649	0.203214	0.28208	-0.796109	0.984219	-1.25042	-0.713995	1.23537	-0.749388	1.70152	-0.604071	-0.898105	-1.02644	0.937328	0.568321	-0.451765	-0.543792	#DIV/0!	-0.44939
JALxBIQ	-0.548787	1.16522	0.264935	-0.811406	0.163977	0.625285	0.38052	1.53561	0.00180595	1.4842	1.6089	1.51926	-0.21924	0.0678413	0.709853	-1.69806	-0.498978	-1.26929	-0.548821	0.0857624	-0.256331	0.276564	0.847243	-1.07947	0.354434	-0.664395	-0.320895	-0.740005	-0.891889	1.55972	-0.68419	-0.965935	-1.43577	-0.533857	-0.811971	-0.121318	-0.567649	0.154362	-0.751564	-0.422765	-0.565224	0.786044	0.235202	0.194563	-0.22566	-0.442069	-0.714634	#DIV/0!	-0.444137
IKExHAB	1.04057	0.949655	1.57634	-0.00629972	1.5461	1.35507	1.56324	0.339561	1.59788	0.492817	0.285966	0.481829	1.5672	1.65291	1.34019	0.965933	1.77493	-0.7651	1.77588	1.68555	-1.43777	1.5728	1.04486	-0.7448	1.4848	0.323449	1.6499	0.144204	-1.19034	0.37542	1.77104	1.47368	0.886618	1.32309	-0.755603	0.887475	0.39205	0.596998	1.68701	-0.352062	1.74958	1.22298	1.48249	-1.65595	-1.63656	-0.446126	1.38825	#DIV/0!	-0.447321
IKExBIQ	1.13617	-0.320052	-0.160759	-0.695415	-0.44468	-0.15136	-0.329502	-0.251492	0.0831717	-0.477673	-0.781857	-0.465828	0.321006	-0.278196	-0.455397	0.27106	-0.555675	0.57185	-0.504784	-0.353036	-0.200695	-0.484634	0.184502	-0.262869	-0.0203608	-1.03564	-0.694497	-0.483731	1.03967	-0.81225	-0.340393	-0.903751	-0.586613	0.819101	-0.611354	-0.62875	1.58904	-1.2384	-0.0214617	-0.895076	-0.0825111	-0.0744176	0.131035	-0.0573916	0.411719	1.78884	0.728156	#DIV/0!	1.78885
Max	1.77588
Min	-1.69806
Row average for aMPH			Row StDev for aMPH
HABxJAL	0.556562		2.5876
JALxHAB	0.280733		1.39941
JALxBIQ	0.631686		2.62906
IKExHAB	0.720889		2.94119
IKExBIQ	#DIV/0!		#DIV/0!
Normalized	Asparagine	Aspartate	GABA	Glycine	Isoleucine	Lysine	Ornithine	Proline	Phenylalanine	Pyroglutamate	Serine	Threonine	Tryptophan	Tyrosine	Valine	Citrate	Galacturonate	Gluconate	Glucoronate	Glycerate	Lactic Acid	Nicotinic acid	Phosphoric Acid	Fructose	Fructose-6-P	Fucose	Succinate	Galactose	Glucose	Glucose-6-P	Isomaltose	Glycurone	Glucosone	Maltose	Psicose	Sucrose	Trehalose	Erythritol	Myoinositol	Glycerol	Myoinositol-1-P	Xylitol	Putrescine	Uracil	Urea	Capsaicin	Capsiamide	Dinorcapsaicin	Dihydrocapsaicin
HABxJAL	-0.242748	-0.223086	-0.219068	-0.214583	-0.215092	-0.215289	-0.215975	-0.221913	-0.215923	-0.218831	-0.217359	-0.215602	-0.215195	-0.215234	-0.215326	-0.219764	-0.215095	-0.215019	-0.215101	-0.215351	-0.212882	-0.215248	-0.221544	-0.1966	-0.215233	-0.215104	-0.215116	-0.215035	-0.202334	-0.215115	-0.215114	-0.215062	-0.214404	-0.215843	-0.21457	-0.214179	-0.21642	-0.21509	-0.214047	-0.213277	-0.21523	-0.215196	-0.215741	-0.215035	-0.214478	6.51009	0.561879	-0.172392	2.23718
JALxHAB	-0.251034	-0.21857	-0.207281	-0.200315	-0.200853	-0.201111	-0.202248	-0.224991	-0.202436	-0.216829	-0.202438	-0.202075	-0.200806	-0.201091	-0.201563	-0.209558	-0.200638	-0.200546	-0.200651	-0.201026	-0.195865	-0.200739	-0.212212	-0.172626	-0.200927	-0.200385	-0.200614	-0.200676	-0.188902	-0.200635	-0.200629	-0.200554	-0.199983	-0.201966	-0.199844	-0.210616	-0.20317	-0.200512	-0.204033	-0.18734	-0.200965	-0.200786	-0.202021	-0.200497	-0.199673	4.98074	4.77646	-0.119021	0.342577
JALxBIQ	-0.252017	-0.235118	-0.240543	-0.240234	-0.240245	-0.240233	-0.240753	-0.23246	-0.24054	-0.228968	-0.236104	-0.239218	-0.240314	-0.240306	-0.240038	-0.249307	-0.24029	-0.240302	-0.2403	-0.240352	-0.239471	-0.240272	-0.232191	-0.252096	-0.240239	-0.24035	-0.240286	-0.240318	-0.246744	-0.240248	-0.240472	-0.24081	-0.241013	-0.240634	-0.240737	-0.242701	-0.240898	-0.240247	-0.242996	-0.239413	-0.24044	-0.240223	-0.240342	-0.240229	-0.240031	5.92381	1.36412	-0.203085	3.20319
IKExHAB	-0.222154	-0.234977	-0.239763	-0.244842	-0.244796	-0.244585	-0.245537	-0.237203	-0.243818	-0.23324	-0.242713	-0.243138	-0.245022	-0.244493	-0.244138	-0.248433	-0.245051	-0.245105	-0.245039	-0.244926	-0.246285	-0.244944	-0.234646	-0.25059	-0.244806	-0.245084	-0.245074	-0.245107	-0.251047	-0.245099	-0.244692	-0.24484	-0.244674	-0.244168	-0.245612	-0.244839	-0.244083	-0.245073	-0.240256	-0.24448	-0.244277	-0.245025	-0.2441	-0.245095	-0.245308	5.40069	3.95194	-0.190931	1.57549
IKExBIQ	#DIV/0!	#DIV/0!	#DIV/0!	#DIV/0!	#DIV/0!	#DIV/0!	#DIV/0!	#DIV/0!	#DIV/0!	#DIV/0!	#DIV/0!	#DIV/0!	#DIV/0!	#DIV/0!	#DIV/0!	#DIV/0!	#DIV/0!	#DIV/0!	#DIV/0!	#DIV/0!	#DIV/0!	#DIV/0!	#DIV/0!	#DIV/0!	#DIV/0!	#DIV/0!	#DIV/0!	#DIV/0!	#DIV/0!	#DIV/0!	#DIV/0!	#DIV/0!	#DIV/0!	#DIV/0!	#DIV/0!	#DIV/0!	#DIV/0!	#DIV/0!	#DIV/0!	#DIV/0!	#DIV/0!	#DIV/0!	#DIV/0!	#DIV/0!	#DIV/0!	#DIV/0!	#DIV/0!	#DIV/0!	#DIV/0!
[truncated: 2 more columns]
